# Supplementary material for: Changes in China’s lakes: climate and human impacts
Source: Natl Sci Rev. 2019 Jul 25;7(1):132–40. doi: 10.1093/nsr/nwz103 (PMC8288840; doi:10.1093/nsr/nwz103)
Supplement: nwz103_Supplemental_Files [file nwz103_supplemental_files.zip]

Archive with 2 entries (2 files):
- Supplementary Data-NSR_MS-2018-193/Supplementary Database-China_Lake.xlsx
- Supplementary Data-NSR_MS-2018-193/Supplementary_Figures_Texts.docx
