# Supplementary material for: Changes in China’s lakes: climate and human impacts
Source: Natl Sci Rev. 2019 Jul 25;7(1):132–40. doi: 10.1093/nsr/nwz103 (PMC8288840; doi:10.1093/nsr/nwz103)
Supplement: nwz103_Supplemental_Files [file nwz103_supplemental_files.zip › Supplementary Data-NSR_MS-2018-193/Supplementary Database-China_Lake.xlsx]

## Sheet: Sheet1
Lake	Longitude		Latitude		Lake area in the mid-1980s		Lake area in 2015		MAT		AP		PE		Elevation
ID					(km2)		(km2)		(oC)		(mm)		(mm)		(m)
Tibetan Plateau lake region
1	86.25		35.62		2.5		12.5		-3.92		96.29		1114.7		4988
2	86.27		35.29		0		39.4		-3.27		109.18		1138.1		4870
3	86.42		35.9		0		22		-3.48		89.96		1125.1		4879
4	85.27		35.72		7.7		15.5		-3.57		81.39		1151		4958
5	83.98		35.23		0.9		13.8		-2.25		81.48		1216.6		4852
6	84.48		35.02		0		12.1		-2.42		90.37		1199		4935
7	83.9		34.73		8.6		57.4		-2.1		91.66		1229.9		4922
8	83.82		34.24		25.9		70.8		-2.11		101.01		1269.1		4886
9	84.25		34.39		36.1		64.1		-1.83		105.85		1233.1		4813
10	84.7		34.53		3.3		32.8		-3.09		108.85		1196.7		5057
11	83.67		34.09		1.5		34.5		-2.48		103.15		1259.6		4859
12	84.01		33.89		3.5		13.1		-4.18		113.48		1234		4726
13	84.34		33.83		7.3		17.6		-1.88		122.23		1269.1		4706
14	84.87		33.93		7.8		15.4		-2.06		132.23		1237.6		4869
15	84.98		34.13		7		12.6		-2.45		129.78		1222.2		4896
16	85.07		34.28		16.6		20		-2.42		125.07		1217.4		4862
17	85.23		34.34		58.6		68.9		-2.43		127.11		1191.3		4885
18	85.34		33.95		10.7		14.9		-2.44		139.11		1223.1		4813
19	85.61		34.05		39.8		42.9		-2.71		142.52		1205		4880
20	85.72		34.27		24.9		27.8		-4.83		138.48		1114.5		5204
21	85.77		34.4		88.4		93		-4.25		133.34		1144.9		5166
22	86.05		33.97		16.7		31.1		-3.44		154.95		1184.2		4971
23	84.65		35.43		62.8		167		-2.71		82.77		1203.2		4778
24	84.38		33.66		8.4		12.8		-0.84		130.43		1308.3		4598
25	84.59		33.55		37.3		51.3		-0.99		138.91		1301.4		4582
26	84.81		33.31		5.1		11.6		-1.21		153.88		1295.7		4725
27	85.11		33.72		5.3		16		-2.99		144.87		1239.1		4911
28	85.81		33.66		53.2		72.5		-1.67		163.21		1237		4677
29	85.58		33.32		9		17		-3.34		171.19		1231.8		5035
30	85.37		33.01		8.4		10.7		-2.44		180.08		1252.8		4745
31	85.47		32.67		17.7		25.8		-1.56		195.87		1283.7		4875
32	84.46		32.96		11.4		15.4		-0.69		158.41		1335		4675
33	84.26		32.73		19.2		21.2		0.17		159.74		1347.2		4594
34	84.19		33.36		40.5		55.6		-1		134.51		1352.9		4513
35	84.01		33.29		15		25		-0.13		134.06		1356.7		4535
36	83.8		32.96		11.4		16.4		-0.23		137.46		1375.6		4547
37	83.21		32.48		22.8		40.8		0.84		131.27		1439		4433
38	83.32		33.98		0		25.3		-1.99		100.65		1302.3		4897
39	82.78		31.93		15.1		15.9		-0.94		126.68		1403.2		4964
40	82.33		31.63		52.1		53.6		-0.7		118.15		1442.9		4800
41	83.81		32.31		16.3		22.2		1.67		156.14		1439		4363
42	83.55		32.12		83.9		104.8		2.14		149.99		1460.8		4340
43	83.18		31.86		62.8		62.6		0.78		141.03		1425.5		4718
44	84.13		32.03		91.1		97.5		0.28		174.47		1413.5		4467
45	83.99		32.02		8.3		10.3		0.93		168.89		1407.4		4472
46	84.05		31.39		241.5		260		2.63		186.14		1430.1		4433
47	83.45		31.28		181.7		188.7		1.21		168.09		1381.7		4760
48	82.05		32		18.7		19.9		1.36		104.92		1493.6		4570
49	81.64		31.17		16.3		16.6		-0.96		114.07		1370		5354
50	82.24		30.98		59.5		56		0.06		138.07		1371.9		5116
51	84.74		32.18		90		111.9		0.67		190.86		1405		4394
52	85.12		32.2		47.9		50.6		-0.42		200.86		1337.3		4416
53	84.96		31.24		111.9		120.8		1.32		224.07		1377.7		4623
54	84.58		31.03		52.2		63.2		1.79		216.57		1390.6		4670
55	84.12		31.14		482.1		485.2		1.87		198.7		1401.1		4567
56	84.8		30.8		60.9		65.1		2.46		238.15		1360.4		4640
57	84.95		30.77		61.4		64.9		1.32		239.67		1354.4		4668
58	84.06		30.44		82.3		81.8		-0.12		234.87		1267.2		5387
59	84.8		30.21		141.8		142.7		-0.07		276.12		1279.1		5198
60	83.7		29.84		57.2		54.6		3.83		287.09		1299.3		4571
61	81.23		30.69		269		257.5		2.59		128.93		1441.6		4570
62	81.47		30.68		410.4		413.4		2.73		138.26		1448.4		4585
63	82.14		30.64		56.7		55.9		0.14		153.49		1338.8		4784
64	83.58		30.89		141.6		148.8		-1.55		186.88		1278.8		5101
65	88.58		30.23		18.5		16.7		2.5		385.75		1389.5		4836
66	88.61		30.47		68		67.8		2.6		377.15		1333.9		4807
67	88.59		30.58		23.3		23.9		1.77		370.08		1313.4		4802
68	88.35		30.82		12.5		13.7		1.01		346.53		1275.7		4888
69	86.61		31.07		827.8		846.9		0.93		280.07		1368.6		4535
70	86.41		30.91		3.6		14.1		0.41		276.07		1388.4		4516
71	87.14		31.03		391.1		467.6		1.33		296.96		1377.6		4685
72	87.47		30.98		71.8		102.1		0.46		312.81		1357.3		4696
73	86.94		29.8		21.6		22.6		1.03		321.64		1442.1		4969
74	87.19		29.31		19.2		20.6		3.95		330.95		1595.9		4298
75	80.55		33.37		18.4		21.2		0.66		69.64		1559.5		4289
76	89.71		34.29		12.9		28.7		-5.66		248.65		1001		5086
77	89.74		34.22		2		19.4		-5.67		253.81		999.84		5039
78	87.78		33.06		8		28.5		-2.57		244.8		1146.6		4792
79	88.54		32.7		7.6		15.2		-2.9		281.66		1125		4836
80	86.43		33.21		9		15.8		-3.29		198.67		1149.2		4910
81	86.18		33.04		6.7		16		-2.52		199.42		1206.7		4842
82	86.99		32.74		4.8		16.2		-2.42		232.37		1201.2		4817
83	87.12		32.87		3.4		19.2		-1.86		232.58		1177.4		4722
84	85.84		32.23		2.6		12.3		-0.71		221.56		1300.8		4591
85	86.21		32.17		9.1		22.4		-0.66		229.53		1332.7		4483
86	86.6		32.21		1.1		15.5		0.49		244.31		1309		4472
87	86.65		32		6.5		15.8		0.55		250.46		1329.8		4470
88	87.2		31.92		5		14		0.46		271.25		1294.2		4492
89	91.95		28.3		23		24		3.09		356.41		1205.1		4753
90	91.37		31.99		17.1		20.2		-0.84		457.61		1028.1		4586
91	88.05		32.39		72		93		-1.5		280.3		1128.4		4700
92	87.78		32.2		36.9		51.4		-0.93		278.5		1156.6		4647
93	87.53		31.9		258.6		314		0.26		282.28		1270.6		4465
94	87.4		31.54		37.4		45.5		0.84		292.4		1295.3		4606
95	88.23		32		61.9		92		0		300.88		1216.7		4515
96	88.25		31.82		88		88.6		0.08		303.93		1222.5		4553
97	88		31.72		343.7		351.2		0.37		302.95		1258		4554
98	87.9		31.38		71.5		73		0.23		312.5		1270.3		4648
99	88.35		31.12		472.4		474.4		1.39		337.31		1285.2		4649
100	91.53		31.91		12.8		16.3		-0.54		461.81		1031.5		4585
101	90.86		32.08		198.1		241.7		-0.68		428.99		1061.9		4568
102	90.74		31.7		57.8		68.2		-2.28		413.33		1076		4683
103	90.82		31.55		36.1		40.2		-0.94		422.57		1120.9		4598
104	90.58		31.25		184.9		254.1		1.74		413.98		1201.9		4560
105	91.48		32.03		181.8		189.9		-1.24		459.7		1025.7		4585
106	91.16		31.71		132.9		151.4		-0.2		443.75		1087.3		4551
107	90.98		31.68		10.1		12.8		-0.49		434.53		1048.3		4675
108	90.97		31.51		136.8		178.2		0.99		438.93		1107.4		4529
109	91.51		31.47		62.3		84.9		1.05		474.54		1073.2		4523
110	91.47		31.3		68.2		92.3		1.35		474.65		1104		4524
111	91.16		31.22		140.7		142.3		1.16		458.98		1129.4		4666
112	85.77		32.45		10.5		13.7		-1.21		212.65		1293.9		4607
113	86.57		32.3		12.3		13.8		0		238.11		1297.3		4487
114	87.06		32.36		18.9		22.9		-2.97		248.83		1192.6		4977
115	87.31		32.35		43.8		48.7		-2.81		257.73		1188		4977
116	87.27		32.22		15.3		20.9		-2.45		259.07		1210.6		4597
117	86.98		31.72		22.4		23.7		0.69		271.59		1320.3		4552
118	87.28		31.58		54.7		62.3		0.42		285.05		1306.6		4605
119	86.75		31.57		55.1		65.5		-0.05		266.53		1352.4		4464
120	87.23		31.31		22.8		36.4		-0.36		294.52		1323.5		4753
121	85.68		31.52		37.5		40		-1.08		237.1		1338.3		4966
122	85.44		31.21		21.1		33.4		1.75		241.7		1361.5		4660
123	85.53		31.2		19.5		20.1		1.75		241.7		1387		4662
124	86.25		29.63		20.8		21.1		3.18		309.76		1383.1		4846
125	85.72		29.84		112.1		109		2.03		304.33		1308.6		5145
126	86.41		30.3		208.4		210		0.29		292.15		1410.3		4714
127	86.11		30.47		25.5		26.2		1.79		283.63		1406.6		4963
128	86.26		30.64		147.1		151		2.54		282.22		1427.7		4684
129	85.99		30.95		32.5		33.2		1.4		262.38		1404.3		4621
130	85.59		28.89		280		280.9		4.45		433.17		1225.5		4664
131	85.4		29.12		17.9		18.8		5.05		404.29		1293.3		4618
132	85.88		28.72		26.2		24.8		5.01		448.65		1248.2		4646
133	89.36		28.14		92.2		80		2.79		381.7		1147.9		4472
134	88.22		28.41		38.4		36		4.03		371.8		1330.9		4422
135	90.4		28.57		286.4		293.7		2.16		338.3		1242.5		5013
136	90.85		28.76		10.9		11.6		5.54		352.79		1381.3		4510
137	90.83		28.82		14.5		13.5		6.11		356.74		1412.3		4508
138	90.52		28.95		40.7		40.5		5.72		360.43		1427.7		4433
139	90.45		29.01		37.2		38.5		5.27		356.5		1396.7		4445
140	89.34		28.28		13		6.8		1.43		363.51		1166.4		4425
141	89.64		28.23		11.3		12.7		2.19		356.36		1166.2		4568
142	93.97		30.02		27.7		28.2		4.5		720.8		949.56		3475
143	94.88		30.23		12.7		19.9		11.21		723.98		1127.7		2212
144	98.84		29.53		18.4		18.5		6.03		497.07		1083.1		4297
145	90.48		31.01		40.7		51.7		1.64		411.59		1207.3		4729
146	91.68		28.67		61.1		29.4		4.81		354.91		1368		4616
147	91.96		28.33		2.8		2.5		3.09		356.41		1213.5		4747
148	87.83		32.8		59.9		5.4		-2.21		258.58		1136.5		4758
149	88.2		32.9		61.4		81		-2.83		264.22		1137.2		4727
150	88.44		32.9		18.7		28.5		-4.29		271.64		1135.2		4816
151	88.7		32.99		59.2		96.2		-3.25		279.73		1047.3		4822
152	88.85		32.89		15		34.1		-3.51		289.03		1108.9		4810
153	88.1		33.16		34.2		52.8		-2.91		250.12		1132.6		4776
154	89.02		33.17		29.8		72.5		-4		284.19		1071.4		4840
155	89.07		33.07		10.2		30.7		-3.49		291.67		1083.5		4846
156	88.4		33.22		19		46		-4.46		257.35		1083		4756
157	88.71		33.51		49.3		115		-4.08		258.65		1064.4		4959
158	88.32		33.86		24.9		58		-4.63		224.42		1058.7		4942
159	88.59		33.85		97		128		-5.08		235.36		1052.3		5062
160	86.24		32.58		39.4		43.9		-1.51		217.4		1260.5		4672
161	86.72		32.94		113.6		178		-0.85		218.86		1170		4558
162	86.67		33.2		11.1		15.6		-3.02		205.21		1184.5		4861
163	87.21		33.27		11.3		28.8		-2.52		218.88		1172.6		4760
164	86.96		33.56		13		15.2		-3.51		195.7		1178.7		4765
165	87.02		33.86		77.2		91		-3.2		186.46		1142.3		4836
166	86.84		33.69		16.2		32.6		-3.34		186.9		1164.1		4755
167	86.49		33.97		42.1		70.7		-3.94		163.49		1160.4		4909
168	86.69		33.92		26.8		29.4		-3.38		173.24		1156.2		4822
169	87.5		34.37		24.7		30.9		-3.94		175.42		1106.6		4883
170	87.2		34.55		80.6		168.6		-3.85		156.05		1117.8		4934
171	86.4		34.71		25		25.2		-3.72		132.49		1145		4921
172	87.19		34.7		0.2		20.5		-3.85		150.22		1111.2		4905
173	87.61		34.65		0		10.6		-5.17		163.29		1080.9		5066
174	87.25		35.29		25.2		84.7		-3.47		124.99		1122.4		4744
175	86.76		35.14		35.5		159.1		-3.19		126.12		1107		4793
176	86.98		35.05		46.9		103.7		-3.41		131.63		1127.8		4817
177	87.03		35.67		3		12.3		-3.85		108.25		1108.1		4841
178	86.7		35.74		50.6		80.1		-3.86		99.98		1116.4		4882
179	87.39		35.98		17.4		86.4		-4.08		100.83		1109.9		4807
180	86.92		35.93		17.6		126.2		-3.37		96.8		1122.8		4795
181	87.26		35.69		43.2		62.3		-4.34		111.02		1092.6		4848
182	88.27		36.29		25.5		63		-4.25		103.19		1103.2		4873
183	88.15		36.19		23		50.5		-4.25		104.62		1100.9		4877
184	87.88		36.04		4.2		17.3		-4.12		108.19		1098.5		4834
185	88.11		35.99		17.2		53.2		-4.22		114.1		1100.1		4841
186	79.21		33.69		626.1		698.1		0.4		60.73		1552.5		5098
187	83.08		31.54		501.1		503.7		1.37		145.74		1427.9		4716
188	85.62		30.93		990.4		1007.6		2.54		252.87		1411		4612
189	88.99		31.78		1761.3		2412		0.16		326.67		1213.2		4539
190	90.71		28.96		582.5		551.6		6.53		363.14		1409.7		4442
191	90.6		30.74		1942.3		2019.1		3.49		434.94		1238.9		4724
192	81.64		33.26		10.3		14.3		-2.2		82.13		1429.4		4529
193	78.91		33.53		55.7		58		-2.02		62.21		1576.7		4339
194	80.46		34.61		99.4		107.7		-1.55		58.91		1324.2		5004
195	80.44		34.5		11.9		13.2		-1.82		59.42		1311.7		5021
196	80.75		34.85		5.2		13.3		-2.15		59.59		1268.9		5044
197	80.67		34.66		4.8		10.9		-2.2		59.67		1281.3		5140
198	81.07		35.02		245.8		269.8		-2.24		60.7		1252		5080
199	81.04		34.53		92.2		93.4		-2.26		63.19		1297.9		5194
200	80.91		33.95		106.3		119.2		-1.94		66.82		1427.4		4525
201	81.56		34.95		107.9		140.6		-1.47		65.33		1261.8		4904
202	81.68		34.9		1.7		17.6		-1.3		65.89		1265.9		4909
203	81.96		34.88		39.5		42.9		-1.93		69.63		1245.3		5048
204	81.89		34.74		75.8		101.2		-2.03		69.11		1259.4		5039
205	81.79		34.48		61		73.3		-1.93		71.09		1284.1		5099
206	81.62		34.02		348.3		392.2		-0.84		72.02		1391.9		4812
207	81.37		33.67		10.3		12.9		-0.62		74.11		1404.5		4662
208	80.64		33.74		5.7		24.3		-0.04		67.45		1494.7		4497
209	80.39		33.1		13.1		14.1		-1.8		71.15		1518.1		4337
210	80.58		33.04		42.9		51.2		0.91		73.44		1601.9		4321
211	80.32		33.49		7.2		11.7		-0.14		66.5		1582.3		4280
212	81.37		33.21		3.3		9.8		-0.33		78.6		1495.1		4467
213	80.29		33.1		8.8		10		0.59		70.86		1601.9		4345
214	80.99		31.58		13		13.6		-0.97		93.94		1479.6		5140
215	82.72		35.56		110.9		126.3		-3.4		69.29		1151		5049
216	83.13		35.3		62.4		216.6		-1.76		74.35		1214.6		4889
217	82.22		34.92		14.2		14.4		-2.78		70.12		1231.2		5103
218	82.34		34.43		22.4		32.5		-2.57		76.54		1278.5		5095
219	82.56		34.4		12.2		16.9		-2.8		80.53		1255.5		5068
220	82.31		34.22		130.7		177.8		-2.16		79.22		1323.2		4920
221	82.39		33.99		105		109		-1.87		84.47		1326.5		5033
222	83.13		35.04		124.5		138.4		-2.37		77.07		1226.9		4960
223	82.78		34.16		5.9		21.9		-2.54		86.52		1306.8		4983
224	82.61		34.04		16.4		25.9		-2.42		85.06		1315.7		4884
225	83.17		34.47		3.7		15.2		-3.57		87.99		1211.8		5290
226	83.15		34.17		31.7		73		-2.18		91.07		1287.9		5021
227	82.95		33.96		4.3		62.1		-1.73		91.28		1315.2		4948
228	83.52		34.74		0		14.3		-2.07		87.08		1229		4951
229	83.56		34.43		12.5		13.1		-1.99		93.22		1255.5		4918
230	81.74		32.76		48.3		73.2		1.04		88.93		1530.7		4425
231	82.1		32.91		9.7		19.4		0.94		94.33		1517.4		4378
232	82.21		32.82		62.1		64.3		0.32		95.71		1498.6		4376
233	82.25		32.59		22.9		31.5		0.28		101.38		1509.9		4349
234	82.41		32.57		81.4		110.2		0.44		104.64		1472.7		4349
235	82.98		33.39		21.2		32.9		-1.01		106.36		1371.9		4772
236	83.01		33.26		11		12.5		-0.81		108.63		1385.2		4767
237	82.53		33		17.4		35.1		1.03		102.03		1458.8		4468
238	82.5		32.75		0		14.6		0.28		103.52		1482.2		4394
239	82.22		32.28		24.8		40.5		1.81		105.34		1473.1		4397
240	82.93		32.43		31.9		36.8		1.07		122.16		1442.9		4402
241	82.67		33.72		21.9		28.7		-2.24		91.57		1326.7		5061
242	81.94		34.44		62.4		69.5		-2.75		71.8		1270.3		5100
243	90.27		33.45		476		542.2		-5.86		328.13		991.51		4952
244	88.89		32.69		0.3		10.4		-3.08		295.89		1108.5		4867
245	89.71		33.64		56.8		96.8		-5.37		289.61		1025.7		4947
246	89.59		33.5		2.6		38.2		-4.48		296.39		1033.6		4930
247	89.86		33.4		360.6		450		-4.35		312.4		1027.2		4929
248	89.7		33.15		18.1		30.5		-3.86		319.35		1050.2		4892
249	89.79		33.02		111.5		156.4		-3.64		331.82		1052		4872
250	89.46		32.86		7.3		14.4		-3.92		319.6		1051.2		4915
251	89.58		32.71		43.6		66.7		-3.25		330.02		1075.6		4839
252	89.98		32.45		143.8		187.7		-2.71		359.84		1097.7		4615
253	88.03		33.92		1.5		17.1		-5.15		216.1		1078.5		5080
254	87.69		34.33		12.8		30.9		-4.68		182.6		1082.8		4892
255	87.79		34.19		7.5		17.6		-4.34		192.22		1089.5		4935
256	88.44		34.17		25.7		48.4		-4.48		214.04		1062.4		4913
257	88		34.4		16.2		16.2		-4.28		187.81		1073.7		4829
258	88.07		34.43		10.5		16.7		-4.65		185.52		1083.2		4825
259	88.43		34.4		1.1		11.9		-4.31		203.11		1069.7		4917
260	88.58		34.44		3.8		19		-4.41		205.04		1065.2		4914
261	88.58		34.56		8.2		18.7		-4.14		198.14		1073.9		4839
262	89		34.58		334.4		493.1		-4.22		210.14		1059.2		4818
263	89.21		34.38		20.1		29.8		-4.75		228.29		1038.2		4840
264	88.05		35.02		28.8		42.7		-4.01		156.66		1088.8		4825
265	88.39		34.9		13.1		20.8		-4.52		173.27		1062.6		4899
266	89.06		34.88		17.9		24.6		-4.63		195.06		1049.7		4872
267	89.03		34.77		5.3		17.5		-4.5		198.01		1053.3		4836
268	89.03		34.71		40.2		51.1		-4.78		202.66		1045		4839
269	89.23		34.95		32.3		42.8		-4.57		193.57		1035.8		4847
270	89.28		34.81		5.4		15.9		-4.58		203.11		1045.6		4848
271	88.74		34.46		0		9.3		-4.53		208.93		1061.1		4860
272	87.55		34.01		5.6		9.6		-4.54		192.84		1096.3		5007
273	88.48		36.03		21.1		53.8		-4.84		117.69		1095.6		4903
274	88.47		35.97		0		13.5		-4.17		120.23		1096.1		4860
275	88.77		36.01		79.5		145.8		-4.28		127.39		1082.6		4856
276	88.38		35.43		75.7		218.5		-4.06		143.78		1085.2		4815
277	88.99		36.14		20.1		29.3		-4.31		122.47		1100.4		4841
278	89.15		36.18		7.3		13.3		-4.49		123.15		1096.9		4867
279	89.32		36.17		20.5		32.4		-4.8		124.38		1092.5		4878
280	89.24		35.96		33.9		55.7		-4.69		135.25		1084.2		4881
281	89.42		35.8		92.2		121.7		-4.63		148.38		1057.7		4858
282	89.27		35.31		188.5		406.4		-4.26		171.77		1063.1		4787
283	88.67		31.99		26.2		89.5		-0.13		313.4		1199.8		4522
284	88.67		32.08		17.5		15.7		-0.35		310.74		1185.3		4531
285	88.96		32.21		6.4		13		-1.05		317.6		1147.6		4615
286	88.69		32.32		41.9		45.6		-1.26		302.23		1177.3		4607
287	89.19		32.4		27.2		58		-2.29		319.44		1120.2		4668
288	89.77		32.33		12.7		17.9		-1.74		349.43		1112		4629
289	89.61		32.24		8.9		12.3		-1.57		340.72		1141.1		4568
290	89.44		32.33		16.7		33.1		-1.78		334.75		1109		4588
291	90.46		32.16		27.9		28		-1.4		399.84		1089.3		4660
292	90.34		31.95		28.6		36.8		-1.04		390.32		1110.6		4606
293	90.04		31.92		7.2		13.6		-0.5		366.96		1150.1		4588
294	89.79		31.86		18.7		28.4		-0.2		353.09		1173		4537
295	89.51		31.74		111.8		134.7		0.19		343.99		1200.6		4527
296	88.72		31.59		264.7		265.9		0.44		325.48		1228		4563
297	88.72		31.39		14.7		14.5		0.94		334.54		1234.4		4566
298	89		31.05		78.2		79.9		-0.07		352.36		1268.2		4675
299	89.2		31.21		98		115.4		1.27		350.34		1234.1		4629
300	89.55		31.11		32.7		42.8		1.14		360.6		1244.7		4792
301	89.68		30.93		92.6		136.8		2.39		373.06		1256		4656
302	89.83		30.93		54.4		67.1		1.71		377.34		1258.2		4658
303	89.93		31.01		40.4		40.7		1.77		376.07		1254.6		4687
304	90.4		31.78		50.9		72.2		-0.35		392.86		1134.3		4620
305	79.78		34.16		114.3		122.2		-1.32		58.82		1395.1		4961
306	80.25		34.61		24.2		33.1		-1.69		58.26		1291.8		5051
307	80.17		34.77		9.6		17.3		-1.94		56.98		1284.5		5116
308	89.93		33.87		15.2		15.2		-4.92		287.47		1008.1		4973
309	100.2		36.89		4274.8		4364.4		1.51		394.05		932.93		3194
310	100.57		37.01		46.2		46.5		1.42		430.05		861.94		3197
311	100.52		36.89		17.3		29		1.53		423.71		890.92		3194
312	98.55		35.3		232.1		248.6		-1.26		309.37		942.28		4081
313	97.26		34.93		516		527.6		-2.08		298.08		908.74		4290
314	97.48		34.96		11.4		12.8		-2.52		293.03		894.39		4290
315	97.7		34.9		614.5		648.1		-2.23		316.3		881.7		4267
316	98.02		34.87		19.6		18.9		-2.24		351.46		874.43		4213
317	98.11		34.83		28.6		29.1		-2.32		354.61		872.29		4214
318	98.2		34.79		36.9		30.2		-2.24		369.46		870.35		4209
319	98.29		34.78		21.8		22.5		-2.24		369.46		863.98		4208
320	97.73		34.49		24		22.3		-3.09		393.59		821.3		4416
321	98.66		34.32		30.1		30.6		-2.01		455.84		815.77		4174
322	98.75		34.33		14.1		15.2		-1.96		457.67		823.05		4173
323	97.23		34.01		17.9		18		-2.89		479.36		782.92		4531
324	99.11		36.7		128.8		132.6		2.64		292.66		1096.2		3061
325	99.18		35.3		48.2		47.6		-1.39		357.13		912.95		4127
326	97.59		38.3		590.5		615		-2.13		256.8		965.35		4076
327	98.2		36.94		97.2		55.3		3.79		227.21		1147.1		2937
328	98.45		36.84		27.3		59.1		3.56		246.89		1135.3		2938
329	96.89		37.28		55.6		54.6		5.05		140.37		1260.8		2814
330	96.94		37.14		146.7		152.4		5.22		139.93		1268.5		2805
331	97.55		37.13		29.2		35.6		4.68		187.29		1217.5		2849
332	95.23		37.84		47.6		57.5		3.29		87.07		1368.7		3153
333	95.51		37.49		64.2		91.5		3.51		84.08		1340.9		3173
334	95.16		36.99		301.5		244		5.87		51.69		1448.6		2680
335	95.92		36.9		174.8		10.7		5.96		69.79		1363.6		2680
336	97.12		35.57		35		40.5		-0.89		176.42		1014.2		4101
337	95.11		35.42		28.5		29.5		-2.24		151.49		1006.6		4572
338	95.13		35.21		19		21.4		-1.88		202.25		981.11		4535
339	95.42		35.43		13.7		13.8		-1.85		143.75		1004.9		4487
340	95.61		35.33		20.2		21.1		-1.34		174.42		996.45		4395
341	96.3		33.07		20.2		20.4		1.45		522.55		883.26		4438
342	94.31		37.08		68.1		72.8		5.42		42.32		1558.1		2679
343	93.94		37.5		178.7		0		4.91		38.28		1639.1		2686
344	93.41		37.71		41.1		0		4.62		34.2		1693.9		2684
345	90.12		35.99		34.6		35		-5.25		148.89		1050.1		5002
346	90.63		35.93		103.2		102.9		-5.06		159.45		1038.9		4881
347	90.83		35.95		13.5		12.8		-6.4		153.6		1058.3		4877
348	90.2		35.75		225.5		275.1		-5.12		163.57		1051.1		4870
349	90.22		35.56		28.7		47.6		-5.08		178.35		1038.1		4975
350	90.36		35.61		23.6		32.9		-5.28		179.78		1029		4908
351	90.62		35.6		102.4		107.1		-5.59		181		1020.1		4911
352	91.14		35.59		308.5		353.4		-5.15		196.05		1012.6		4886
353	91.37		35.7		57.6		75.4		-5.53		183.23		1006.7		4886
354	90.96		35.41		10.5		10.7		-5.87		207.36		980.93		5014
355	90.91		35.24		17.2		27.6		-5.08		218.62		996.71		4844
356	91.21		35.23		13.7		12.8		-5.36		221.88		987.81		4782
357	89.5		35.23		7.3		17.8		-4.53		184.96		1053.7		4806
358	89.97		35.25		72.2		88.7		-4.5		196.2		1042.1		4789
359	90.34		35.21		340.8		455.4		-4.56		205.06		1028.7		4772
360	90.27		35.07		17.2		17.4		-5.25		214.68		1015.7		4819
361	90.55		35.07		79.2		123.6		-4.74		224.18		1008.1		4797
362	90.48		34.81		518.1		652.4		-5.01		239.54		999.15		4983
363	90.85		34.56		13.6		22.8		-5.1		268.02		982.82		4854
364	91.09		34.47		5.7		10.2		-5.01		282.1		969.44		4826
365	91.03		34.42		25.1		38.2		-5.01		282.1		970.83		4788
366	90.26		34.1		50.8		55		-6.74		282.51		954.44		5275
367	89.95		34.01		68.5		71.1		-5.22		279.29		1001.2		4988
368	90.51		33.81		15.7		19.6		-5.93		315.1		985.77		5062
369	90.36		33.8		26.2		26.6		-5.88		310.71		960.69		4956
370	90.64		33.74		29.3		35.3		-5.51		323.06		968.1		5000
371	91.92		35.55		258		171.8		-5.01		206.3		982.81		4753
372	92.8		36.08		5.3		20.7		-3.52		136.05		1084.1		4518
373	92.87		35.74		260.4		330.1		-3.37		190.78		996.94		4475
374	91.86		35.33		69.3		84		-4.92		238.4		946.56		4783
375	91.93		35.28		13.6		15.8		-5.13		245.98		951.54		4783
376	92.17		35.23		109.9		200.9		-5.17		250.71		939.11		4688
377	91.57		35.04		1.2		10		-4.98		252.96		956.19		4812
378	92.22		34.81		58.5		73.8		-4.75		294.38		909.08		4805
379	92.44		34.61		7.2		27.7		-4.05		312.73		922.72		4670
380	92.27		34.42		10.5		11		-4.65		315.73		925.03		4698
381	91.62		34.34		39.3		54.9		-4.04		304.73		973.38		4675
382	91.52		34.35		10.6		12.2		-4.39		299.51		970.76		4675
383	91.7		34.2		11.6		11.5		-3.91		316.31		972.28		4649
384	92.67		34.25		24.9		20		-3.26		338.54		951.48		4506
385	90.01		33.73		55.4		56.1		-5.15		300.71		1007.6		4954
386	90.21		33.62		26.9		31.9		-5.45		311.44		999.22		4936
387	93.88		38.87		100.9		114		3.91		49.34		1671.1		2793
388	94.21		39.07		12		12.7		4.1		72.5		1595.2		2808
389	93.26		35.99		38.5		39.7		-2.99		132.98		1077.7		4438
390	93.17		35.58		24.9		49.6		-3.24		215.16		950.51		4466
391	93.2		35.53		8.8		13.2		-3.29		228.14		956.06		4472
392	93.41		35.53		35.2		149.9		-2.94		215.55		967.64		4439
393	92.83		34.19		8.2		10.7		-2.74		354.82		936.09		4507
394	93.21		33.09		35.3		35.4		-1.78		459.04		936.65		4706
395	91.19		33.89		82.6		94.9		-5.07		327.79		957.05		4922
396	90.79		38.11		157.8		174.6		4.53		56.98		1608.9		2854
397	86.12		36.25		2.3		10.9		-4.14		75.17		1110.3		5018
398	86.02		36.05		14.9		56.7		-3.52		80.74		1130.2		4902
399	85.27		35.9		9.9		19.7		-3.19		77.79		1153.4		4944
400	88.42		37.08		358.1		553.1		-1.46		79.14		1212.6		4251
401	89.44		36.33		265.2		345.9		-3.78		121.68		1131		4713
402	78.57		35.87		9.5		10.8		-1.15		56.09		1173.3		4701
403	78.94		35.46		12		17.9		-1.31		54.3		1229.1		4831
404	79.37		34.9		13.7		10.2		-2.53		54.33		1294.5		5202
405	79.69		34.68		50		65.5		-2.18		55.74		1309.5		5187
406	89.05		36.71		4.9		14.6		-3.67		97.53		1146		4691
407	82.68		36.11		6.2		9.9		0.02		66.28		1226.8		4475
408	83.46		35.78		0.5		19.7		-2.58		69.85		1199.6		4902
409	83.11		35.54		1.4		14.7		-2.77		71.68		1170.4		4970
410	81.56		35.74		11.8		18.7		-0.56		63.62		1193.5		4672
411	81.62		35.67		15.7		21		-0.51		63.8		1203.9		4669
412	79.84		35.21		174.8		263.6		-0.88		54.74		1272		4844
413	90.53		37.09		23		24.7		-1.02		88.41		1308.4		4105
414	90.74		36.98		18.6		18.8		-1.38		91.62		1280.4		4103
415	90.7		36.37		26.8		33.1		-4.58		128.13		1118		4854
416	90.24		37.34		46.5		41.2		-0.03		82.76		1348.4		3891
417	82.86		35.98		0		18.3		-2.55		67.13		1164.1		4980
418	84.46		36.59		11.8		41.2		-1.54		59.14		1227.6		4233
419	89.43		37.55		718.1		1002.1		0.16		74.09		1327.7		3876
420	102.32		34.24		3.5		14.1		2.7		598.07		814.91		3470
421	100.79		27.71		51.1		50.4		11.18		823.42		1293.6		2692
422	97.65		30.15		2.3		2.1		4.19		415.58		1227		4869
423	97.59		29.21		1.2		1.3		3.36		548.28		992.42		4511
424	97.07		29.71		1.2		1.1		5.18		412.91		1222.8		4887
425	96.68		30.72		3.5		3.5		5.06		451.78		1223.5		4438
426	96.56		30.67		3.1		2.6		6.05		448.45		1219.6		4596
427	96.7		28.52		3.1		3		7.22		914.95		860.85		3330
428	96.08		29.3		2.2		2.2		8.97		756.07		1050.3		4274
429	96.16		29.27		1.6		1		8.25		745.48		1117.7		3991
430	96.2		29.23		1.4		1.1		10.17		723.06		1037		3473
431	96.84		29.3		1		1		8.23		549.66		1104.5		4013
432	96.83		29.24		2.1		2.1		7.39		574.07		1075.2		4217
433	96.79		29.46		7.2		8.2		8.48		521.72		1205.1		3916
434	96.83		29.4		4.5		6.2		6.32		526.37		1173.4		3917
435	96.7		29.49		6.5		7.7		4.45		521.44		1124.2		3916
436	95.66		31.62		6.6		6.2		2.13		616.23		937.62		4595
437	94.57		29.89		1.4		1.5		7.94		751.53		974.62		4149
438	94.6		29.78		1.8		1.8		7.04		758.39		948.77		4217
439	96.05		30.31		0.7		2.2		5.8		531.58		1168.4		4044
440	95.89		30.39		1		0.8		4.99		562.23		1120.2		4509
441	94.35		30.17		1.8		1.9		5.62		731.59		929.14		3654
442	94.97		29.55		0.9		1		7.88		797.46		1036		4300
443	93.79		30.97		2		2		2.06		692.47		941.55		4744
444	93.18		30.62		6.9		7.2		0.24		692.61		950.05		4499
445	94.09		30.13		4.3		4		5.78		725.27		977.6		3802
446	94.25		30.05		5.6		6		3.84		731.78		914.21		3830
447	94.29		29.96		1.3		1.4		5.97		732.12		954.36		4282
448	94.36		29.95		1.1		1.2		4.85		736.55		926.66		4148
449	94.28		29.92		1.7		1.9		5.97		732.12		954.36		4385
450	94.43		29.81		1.8		1.7		6.84		745.13		933.09		4083
451	93.45		30.52		1.3		1.3		1.24		713.21		924.78		4780
452	94.61		30.45		0.8		1.8		5.22		713.89		984.12		3998
453	94.12		29.52		1.1		1.1		6.41		706.75		970.91		4501
454	93.35		29.54		1.1		1		5.34		622.75		1094.2		4631
455	94.13		29.51		1.1		1		6.41		706.75		934.01		4577
456	92.9		32.7		1.2		1.2		-3.56		482.11		897.83		5269
457	92.31		32.15		2		2.3		-1.51		488.34		973.39		4616
458	92.06		31.62		3.5		3.4		-0.28		495.4		993.5		4561
459	91.72		31.55		0.4		1.1		-0.06		478.45		1039.6		4530
460	91.7		31.55		0.7		1.1		-0.06		478.45		1039.6		4531
461	93.09		31.19		1.4		1.5		-0.17		635.52		906.34		4976
462	92.83		31.12		3.5		3.7		-0.32		614.48		943.84		4902
463	93.18		31.13		6.6		7		0.18		651.06		924.02		5007
464	92.94		30.98		4.2		4.6		0.91		640.84		963.72		4904
465	92.75		32.1		1.1		0.9		-0.83		514.69		952.99		4741
466	92.77		30.93		1.2		1.2		1.09		633.61		955.07		4835
467	92.83		30.93		2.1		2.2		1.1		641.85		955.07		4886
468	92.82		30.91		1.7		1.7		1.09		633.61		985.63		4960
469	92.91		30.9		2.5		2.6		0.85		649.76		976.66		4932
470	92.95		30.9		1.8		1.9		0.85		649.76		961.9		4958
471	92.64		30.49		1.3		1.4		1.42		645.82		1058.8		4817
472	92.39		29.78		1.3		1.4		4.12		577		1285.8		4916
473	91.14		28.81		2.1		1.4		5.46		355.85		1415.5		4450
474	92.15		28.88		3.8		3.9		6.27		395.99		1496.9		4476
475	91.53		28.55		1		1		4.21		353.21		1281.3		5083
476	90.74		28.27		1.8		1.7		0.49		354.04		1216		4510
477	91.94		28.1		1.6		1.2		-0.85		373.49		1061.8		4705
478	91.94		28.06		2.2		2.3		0.98		383.54		1061.8		4631
479	91.9		27.9		2.1		2.1		2.49		405.23		993.01		4452
480	91.89		27.84		1.4		1.4		1.25		418.1		993.01		4638
481	91.42		32.65		1.2		1.5		-3.18		439.48		972.16		4869
482	91.85		32.71		1.5		1.6		-3.38		445.16		950.72		4967
483	90.27		32.65		2.4		4.2		-4.5		374.61		1020.7		4981
484	90.77		32.32		1.5		5.4		-2.13		423.67		1047.1		4697
485	90.59		32.14		1.5		3		-1.29		407.83		1089.3		4660
486	90.94		32.12		0.1		2.6		-1.08		434.2		1065.5		4576
487	90.58		32.05		1.2		2.1		-1.16		408.95		1072.5		4676
488	91.45		32.15		1.3		1.8		-2.4		457.25		1008.2		4586
489	90.33		31.33		3		3.1		1.43		391.77		1185.9		4606
490	91.73		31.54		1.5		1.6		0.15		478.28		1037.7		4531
491	90.78		31.35		2.7		2.7		0.62		423.56		1144.9		4599
492	91.78		31.31		3.3		4.5		1.31		497.06		1066.7		4514
493	91.11		31.19		2.4		2.7		1.16		458.98		1135		4666
494	90.83		31.13		1.3		2.5		1.55		438.97		1161.9		4688
495	91.63		31.04		1.7		1.8		1.51		502.05		1095.3		4662
496	90.43		30.9		1.4		2.2		2.2		415.98		1234.2		4735
497	90.97		30.99		5.8		6.1		1.43		461.58		1160.3		4737
498	90.2		30.83		1.2		1.3		2.52		399.96		1266		4796
499	90.34		29.12		1.2		1.2		4.12		362.6		1386.4		4451
500	90.47		28.93		1.4		1.4		6.33		352.06		1427.7		4430
501	90.26		28.45		3		3.4		1.89		338.54		1177		5188
502	90.1		28.24		5.5		5.6		-0.67		352.52		1115.5		5126
503	89.89		28.23		1.5		1.6		1.3		352.65		1143.4		4921
504	90.79		28.09		1.1		2.2		2.33		365.99		1118.1		5165
505	89.58		34.69		1.4		2.5		-5.65		218.06		1016		5026
506	89.85		33.78		1		1.2		-5.17		290.08		1006.2		5000
507	89.47		33.22		5.7		8.1		-4.54		300.23		1050.6		4923
508	89.52		33.22		5.1		5.3		-4.79		303.6		1050.6		4926
509	89.34		33.16		2.6		3.5		-3.75		300.99		1063.5		4934
510	89.3		32.94		2.2		6.3		-4.08		308.95		1062		5039
511	89.68		32.43		2.7		3.8		-2.29		340.8		1103.7		4708
512	89.11		32.2		1		1.8		-1.42		320.31		1145.6		4656
513	89.34		32.18		1.7		5.3		-1.03		331.48		1156		4540
514	89.48		32.19		6.2		8.2		-1		334.9		1143.2		4516
515	89.41		32.11		1.6		1.5		-0.62		333.31		1168.5		4565
516	89.62		31.99		1.5		2.4		-0.53		343.19		1142		4559
517	89.57		31.89		1.4		1.4		-0.32		344.51		1181.1		4547
518	90.15		31.91		0.9		1.1		-0.64		372.35		1153.1		4606
519	89.35		31.75		1.8		3.5		0.05		337.21		1196.4		4547
520	89.63		31.78		6.6		7.6		-0.06		346.98		1186.9		4536
521	89.56		31.7		2.2		1.3		0.5		345.38		1207		4529
522	89.18		31.55		2.1		3.1		0.63		335.23		1228.1		4557
523	89.75		31.5		2.3		2.8		0.74		352.54		1218.3		4582
524	90		31.51		1.1		1.9		0		362.01		1196.4		4674
525	90.04		31.47		1.2		1.2		0.4		367.73		1196.4		4669
526	89.58		30.97		7.3		8.1		1.76		367.73		1265.3		4651
527	87.81		28.33		1		1.3		2.98		359.56		1394.6		4193
528	89.06		28.4		2.4		2.5		2.81		369.34		1234.7		4712
529	89.11		28.39		1.4		0.3		2.81		369.34		1234.7		4716
530	89.15		28.32		1.6		1.2		2.59		372.01		1207.9		4731
531	89.43		28.33		1.9		1.5		2.6		359.26		1217.4		4426
532	87.66		28.11		1.4		1.4		-1.44		369.88		1141.1		4954
533	89.4		27.96		1.7		1.8		2.52		394.21		1072.1		4576
534	89.39		27.94		2.6		2.7		2.25		403.01		1072.1		4584
535	88		27.93		0.9		1.1		-0.89		403.24		1101		5347
536	88.52		36.43		1.3		1.8		-5.07		103.11		1089.4		5069
537	88.85		36.24		2.6		1.5		-4.79		114.79		1088.1		4925
538	89.06		36.21		1.1		1.1		-4.49		123.15		1084.7		4867
539	89.03		36.2		1.5		2.5		-4.49		123.15		1095.3		4866
540	89.06		36.17		1.9		3.4		-4.49		123.15		1096.9		4872
541	89.01		35.56		1.9		2.3		-4.81		151.95		1063.7		4895
542	88.74		35.1		2.4		3.2		-5.24		172.4		1044.8		5050
543	88.39		35.03		1.5		9		-4.96		166.49		1057.6		4992
544	89.19		35.11		1.3		2.9		-4.92		184.2		1047.6		4887
545	89.27		35.11		1.7		1.8		-4.59		185.64		1051.2		4831
546	88.63		34.81		1.2		3.3		-4.66		186.7		1056.2		4874
547	88.96		34.83		1.1		1.9		-4.63		193.4		1053.3		4846
548	88.82		34.68		1.6		3.7		-4.61		197.31		1055.5		4861
549	89.53		34.76		1.5		2.5		-6.11		213.04		1009.6		5087
550	89.23		34.68		1.3		1.8		-4.51		210.98		1046.5		4825
551	89.1		34.45		2.9		5.2		-4.27		221.48		1055.1		4842
552	89.25		34.46		1.8		2.8		-4.47		225.48		1050.1		4834
553	88.06		34.04		1.1		2.5		-5.56		208.03		1054		5102
554	89.51		34.23		4.8		9.1		-6.57		244.43		1005.8		5171
555	87.47		33.53		1.6		1.7		-3.22		215.48		1126.1		4869
556	87.88		33.17		4.8		7.2		-3.39		239.81		1142.8		4837
557	89.04		33.31		1.5		1.7		-4.56		279.3		1072.9		4927
558	89.06		33.31		1.2		1.4		-4.56		279.3		1067.8		4929
559	87.98		33.41		1.3		5.4		-5.07		236.82		1085.2		5280
560	87.89		32.26		3.5		4.5		-3.2		277.29		1143.9		4707
561	87.76		32.03		3.4		6		-0.46		284.92		1235.5		4617
562	87.88		32.01		2.1		4.5		-0.2		288.12		1211.4		4603
563	87.85		31.93		1.1		2.8		0.25		291.34		1243.9		4493
564	87.89		31.93		3.9		8.5		0.25		291.34		1228.8		4493
565	87.36		31.61		1.4		2.4		0.38		289.18		1280.1		4613
566	87.51		31.5		3.6		5.7		-0.13		294.47		1278.1		4637
567	87.84		31.5		3.7		5.5		0.81		305.78		1279.6		4593
568	87.61		30.99		4.1		4.5		0.24		318.51		1338.4		4709
569	87.62		30.93		1.5		1.8		1.87		321.83		1316.7		4710
570	88.36		31		1.4		2.3		1.61		346.16		1288.6		4651
571	88.34		30.91		2.4		2.7		1.63		344.58		1287		4939
572	88.03		30.83		2.7		3.3		0.52		340.59		1300		4873
573	88.27		30.72		3.8		3.8		1.92		352.15		1331.1		4800
574	88.39		36.31		3.4		5.2		-4.52		104.73		1103		4892
575	88.39		36.29		1.3		1.7		-4.52		104.73		1103		4892
576	87.61		36.14		1.2		1.3		-4.44		100.44		1091.9		4964
577	87.37		36.07		1.3		1.5		-4.24		97.98		1096.8		4941
578	87.65		36.08		1.2		1.7		-4.12		103.39		1099.2		4898
579	87.29		35.92		1.2		2.6		-3.78		102.04		1108.5		4869
580	88.4		35.98		5.5		9.4		-4.17		120.23		1096.1		4850
581	88.26		35.55		1.6		6.7		-5.12		135.05		1084.4		4829
582	88.03		35.51		1.4		6.1		-4.85		132.78		1082.9		4883
583	86.85		34.36		2.3		2.6		-4.09		157.67		1121.3		4944
584	87.62		35.19		7.9		7.1		-3.84		140.04		1078.2		4836
585	88.29		34.9		3.2		5.6		-4.34		167.59		1057.5		4913
586	87.24		34.69		1.7		2		-3.87		153.82		1111.2		4904
587	88.15		34.46		1.1		7.8		-5.06		187.28		1061.1		4828
588	86.34		33.54		4.6		7.1		-2.59		183.47		1187.7		4861
589	85.89		33.12		4.1		7.3		-2.79		188.48		1222		4979
590	85.89		33.07		2.9		3.2		-2.88		190.36		1222		4861
591	86.51		32.73		1.6		5.6		-1.58		220.58		1201.3		4704
592	86.33		32.64		3.6		5.2		-1.97		215.79		1222.5		4692
593	86.66		32.67		5.9		9.8		-2.16		225.51		1223.9		4734
594	86.56		32.64		3.8		8.3		-1.18		223.85		1254.3		4716
595	85.97		33.19		1.1		2.2		-3.86		186.57		1188.3		5321
596	87.7		33.09		3.2		4.7		-2.93		241.26		1143.4		4799
597	87.16		32.68		1.1		3		-2.41		242.67		1205		4952
598	87.6		32.71		1.3		4		-3.89		252.32		1137.4		4803
599	87.22		32.62		2.1		9.2		-2.41		242.67		1195.6		5100
600	85.77		32.42		4		5.2		-1.21		212.65		1293.9		4595
601	85.56		32.23		4.3		8.3		-1.02		213.73		1312.1		4635
602	86.5		32.14		5.5		8.6		-0.01		242.53		1316.7		4469
603	85.57		31.65		3.7		6.5		-1.01		231.86		1296.8		5040
604	85.53		31.64		2.9		7.2		-1.64		229.92		1296.8		5040
605	86.99		31.75		2.5		2		0.39		268.5		1317.9		4559
606	86.2		31.37		2.9		4.4		-0.14		257.12		1292.2		5088
607	86.31		31.35		4.6		6.1		-1.85		261.93		1292.2		5058
608	85.89		31.23		4.9		5		1.1		249.67		1388.8		4703
609	86.05		30.99		2		1.7		1.25		264.4		1384.8		4631
610	85.3		30.77		1.5		1.5		2.26		250.84		1359.2		4774
611	85.68		30.85		3.3		3.4		2.62		257.52		1416		4609
612	85.6		30.81		3.9		4		2.56		258.72		1413.5		4612
613	86.11		30.88		2.4		2.4		2.39		269.73		1416		4643
614	85.78		30.81		6.2		6.6		2.69		262.12		1418.3		4611
615	86.37		30.91		1.5		1.9		0.41		276.07		1388.4		4716
616	86.16		30.86		1		0.9		1.96		274.43		1416		4657
617	85.9		30.75		4		5.5		1.22		268.51		1418.6		4688
618	85.2		30.46		1.1		2.9		2.36		261.77		1371.6		4847
619	85.21		30.44		3.2		3.3		2.36		261.77		1370.5		4849
620	85.21		30.37		2		2.2		2.47		266.01		1362.9		5073
621	85.16		30.35		1.5		1.7		2.47		266.01		1343		5058
622	85.87		30.3		5.2		5.1		2.04		281.39		1390.7		4877
623	85.56		30.03		1.9		1.9		1.15		292.19		1305		5337
624	85.53		30		4.6		4		-0.28		297.96		1305		5353
625	85.25		29.89		7.4		8.2		1.81		302.86		1269.7		5162
626	85.81		29.65		1.9		1.9		2.1		318.56		1333.7		5149
627	85.74		29.65		9.6		9.7		0.76		321.96		1285.6		5063
628	85.64		29.53		1.1		1.1		2.45		332.05		1311.1		5029
629	86.27		29.55		3.1		2.6		2.9		313.37		1404.6		4750
630	86.22		29.47		6.8		3.2		3.79		321.75		1350.2		4759
631	87		31.95		2.9		8.9		-0.08		261.07		1303.3		4472
632	87.04		31.94		2.3		4.6		0.51		264.21		1303.3		4470
633	87.07		31.23		2.8		2.9		-0.39		290.91		1309.1		4787
634	85.19		29.08		1.7		1.9		4.18		414.95		1252.6		4605
635	86.52		28.83		2.6		2.7		2.14		339.89		1400.1		5319
636	85.95		28.69		2.2		2.2		4.55		432.61		1240.6		4643
637	85.87		28.33		2.3		2.3		-0.26		569.27		1065.3		5167
638	86.31		28.37		4		4		2.03		451.09		1154.1		5346
639	85.64		28.5		4.3		4.9		3.32		530.02		1040.7		5278
640	85.61		28.53		4.8		4.9		0.99		544.97		1109.9		5352
641	86.39		35.99		0.9		1.9		-3.64		87.49		1121		4909
642	86.09		35.63		4.8		9		-4.08		94.31		1118		5025
643	85.96		35.54		0.7		5.9		-3.99		96.18		1122.5		5079
644	85.46		34.93		1.7		8.8		-3.71		108.54		1151.2		5083
645	85.15		34.73		1.7		2.2		-3.88		110.54		1168.7		5142
646	86.18		34.9		3.2		3.3		-3.35		121.12		1146.1		4907
647	86.64		34.8		4.5		4.2		-3.44		135.86		1134.7		4889
648	86.45		34.73		1		1.3		-3.97		133.59		1134.4		4919
649	86.24		34.18		3.4		2.5		-4.51		151.99		1134.9		5057
650	85.74		35.36		0.4		8.6		-3.64		96.76		1145.4		4947
651	85.05		33.71		1		2.2		-3.98		143.64		1246.9		4922
652	85.52		33.29		1.8		5		-3.34		171.19		1207.2		5051
653	85.09		33.11		7.5		8.2		-3.09		166.21		1260.6		4761
654	85.68		33.17		1.2		2.2		-2.92		179.11		1215.8		5043
655	85.01		32.95		2		7.7		-1.9		171.11		1291.6		4781
656	85.49		32.72		2.1		4.1		-1.56		192.77		1283.7		4868
657	84.93		32.19		5.2		6.1		0.64		197.27		1329.1		4419
658	84.05		31.94		4.9		5		1.11		173.74		1385.9		4484
659	84.06		31.89		4		4.2		1.11		173.74		1408.1		4484
660	83.86		31.81		6.3		7.3		-0.35		170.47		1365.2		4866
661	84.18		31.33		1		0.9		2.6		194.17		1428.4		4442
662	84.41		31.36		2.3		2.6		0.27		199.21		1387.9		4496
663	84.53		31.16		5.6		1.6		2.2		210.24		1359.4		4665
664	85.09		31.25		6.9		9		1.87		226.15		1394.3		4628
665	84.62		31.03		3.7		2.8		1.79		216.57		1390.6		4669
666	84.7		31.94		1.7		2.2		0.15		198.81		1362.2		4700
667	83.62		30.67		9.3		9		0.66		204.48		1303.8		5166
668	84.65		30.44		2.5		2.6		-0.55		252.77		1254.1		5576
669	84.23		30.13		2.5		2.5		0.69		269.76		1247.1		5252
670	83.55		29.8		5.7		5.7		4.19		286.53		1300.1		4574
671	83.38		29.6		1.3		1.3		4.31		308.2		1267.7		4889
672	83.36		29.58		1.1		1.1		4.31		308.2		1159.5		4888
673	83.44		29.51		2.1		2.1		3.99		332.38		1166.2		4959
674	83.99		29.59		3.1		2.7		3.95		329.6		1256.9		4554
675	84.37		29.23		1.3		1.5		4.4		399.04		1202.1		4679
676	85.1		29.1		2.5		2.9		4.18		414.95		1229.6		4541
677	83.63		34.82		1.1		2		-2.44		86.81		1219.7		4995
678	84.77		34.86		2.2		3.9		-3.1		100.83		1176.2		5033
679	83.35		34.49		1.1		1.8		-2.47		88.06		1248.8		5037
680	83.57		34.01		1.2		7.9		-1.82		104.17		1299.8		4861
681	84.54		33.82		4		9.2		-1.61		127.42		1253.2		4753
682	83.66		33.12		2		3.3		-1.05		127.84		1361.2		4601
683	84.07		33.21		3.8		7		0.13		139.61		1366.5		4534
684	83.71		33.04		1.1		1.5		-0.67		132.26		1363.6		4598
685	83.94		33.02		3.2		6.7		-1.39		138.72		1374.8		4554
686	84.6		33.12		2.5		5		-2.21		155.58		1318.1		4683
687	83.88		32.78		2.6		6.8		0.35		145.42		1395.1		4478
688	83.73		32.35		1.3		2.2		1.41		150.98		1435.3		4361
689	82.95		32.06		2		4.3		-1.04		129.38		1389.5		4871
690	83.24		31.71		3.7		6.6		0.69		148.43		1415.1		4780
691	82.77		31.45		1.1		1.1		0.65		136.3		1418.7		4734
692	82.99		31.46		1.9		3		1.46		146.02		1426.5		4718
693	83.14		31.29		3.6		4.6		0.72		154.35		1392.9		4831
694	83.66		31.38		9		9.1		2.06		172.66		1419.3		4506
695	83.29		32.25		9.9		10		0.64		137.8		1427.9		4676
696	82.91		31.46		1.2		1.2		1.46		143.65		1430.1		4723
697	82.86		30.88		1.4		1.5		-1.06		166.53		1298.3		5446
698	82.06		30.47		3.7		3.8		-1		162.49		1288.6		5180
699	82.36		30.43		1.6		1.8		1.55		178.3		1326.7		4882
700	82.3		30.42		9.2		9.9		1.59		171.11		1296.8		4931
701	83.24		30.2		2		2		2.29		231.06		1254.1		4594
702	83.25		29.86		7.4		7.8		3.54		265.47		1302.5		4635
703	83.1		29.73		1		1.1		3.06		285.07		1259.8		5015
704	82.79		29.84		2.2		3.1		0.61		251.8		1216.1		5058
705	82.19		35.38		1.1		2.9		-3.76		67.65		1164.1		5441
706	82.85		35.36		4.1		4.2		-2.31		71.56		1199.6		4924
707	81.66		35.03		1.2		4.2		-2.44		65.4		1216.3		4976
708	82.64		35.23		3.1		6.7		-2.09		71.12		1213.7		4978
709	82.04		34.67		1		5.9		-2.34		72.08		1260.2		5115
710	82.65		34.73		2.1		2		-2.18		77.28		1217.6		5040
711	82.62		34.63		2.5		4.9		-2.55		76.58		1251.3		5059
712	82.87		34.47		3.7		3.9		-4.13		83.07		1238.5		5148
713	82.7		34.42		1.6		7.7		-3.22		80.9		1249.9		5246
714	81.96		33.86		1.3		1.4		-2.99		79.62		1391.1		4822
715	82.98		33.43		1.2		2.2		-0.93		104.42		1371.9		4773
716	81.88		32.64		1.8		2.5		0.78		92.57		1526.1		4421
717	82.65		32.54		3.5		9.4		0.72		112.03		1490.8		4366
718	82.85		32.4		1.4		1		1.56		121.82		1486.5		4410
719	82.17		31.98		5.5		5.8		0.17		108.41		1490.9		4589
720	82.14		31.93		2.4		3.7		1.09		108.36		1490.9		4580
721	81.02		31.62		1.4		1.6		-0.23		92.17		1511		5137
722	81.09		31.46		1.5		1.6		-0.38		98.46		1475.2		5101
723	82.38		31.77		4		4.2		0.48		117.93		1412.1		4799
724	82.38		31.72		3.7		4.4		0.48		117.93		1409.9		4797
725	81.15		31.36		2.4		2.5		-0.85		100.16		1456.6		5157
726	81.25		31.29		4.6		5.1		-1.61		103.66		1462.1		5050
727	81.52		31.31		1.9		1.9		-1.31		108.55		1408.5		5172
728	81.59		31.27		1.4		1.6		-0.55		111.22		1422.2		5228
729	81.69		31.24		1.4		1.6		-0.87		115.03		1400.9		5341
730	80.74		30.82		3.4		4.1		1.96		117.58		1497.5		4525
731	81.57		30.8		3		3.3		1.16		130.23		1419.1		4591
732	81.6		30.76		2.8		2		1.16		130.23		1437.3		4587
733	81.43		30.43		1.8		1.9		1.67		148.12		1327.6		5484
734	81.4		35.17		1.7		2.6		-3.01		62.46		1151.2		5624
735	80.8		34.74		2.8		8.1		-2.1		60.52		1269.2		5086
736	81.28		34.8		3		7		-2.32		63.03		1272.8		4997
737	81.91		34.94		1.6		3.7		-1.91		68.31		1236.6		5016
738	81.93		34.96		4.9		9.2		-1.98		67.67		1236.6		5033
739	80.9		34.63		9.1		9.4		-2.64		61.52		1275.5		5209
740	79.92		34.32		6.4		7		-3.75		58.05		1316.3		5638
741	80.51		34.42		9.1		9.6		-2		59.95		1336.5		5128
742	80.51		34.23		1.9		2.5		-2.68		61.4		1341.4		5071
743	81.05		34.28		5.6		5.8		-4.29		65.47		1310.4		5255
744	80.15		33.55		3		5.5		-0.1		65.19		1531.8		4280
745	80.47		33.43		3.6		3.9		1.57		68.46		1589.4		4287
746	80.18		33.1		5.7		7.4		0.57		69.79		1626.7		4346
747	81.29		32.49		2.3		3.1		-0.25		84.6		1515.7		4713
748	80.05		34.83		3.1		5.9		-2.19		56.04		1265.5		5057
749	80.23		34.84		6		9.8		-1.52		56.92		1282.8		4993
750	80.44		34.81		2.1		3.3		-2.95		58.37		1288.3		5253
751	79.54		33.98		1.5		1.7		-4.82		59.01		1356.3		5259
752	79.96		33.56		2.6		2.8		-0.08		64.2		1509.2		4248
753	79.66		33.46		1.7		0.9		1.45		64.32		1610.3		4240
754	79.37		33.39		7.2		7.7		-1.41		64.01		1481		4353
755	96.82		29.3		1		2.7		5.38		566.69		1104.5		3953
756	95.57		31.63		8.9		8.9		1.7		619.76		927.91		4662
757	91.68		28.76		1.4		1.2		4.81		365.17		1391.9		4616
758	91.67		28.53		1		0.6		4.16		353.01		1310.1		4973
759	90.89		28.79		5.8		6.5		5.54		352.79		1412.3		4511
760	90.52		32.03		0.4		1.3		-1.16		402.36		1095.7		4664
761	91.46		31.93		0.6		1.2		-0.54		458.51		1029.1		4584
762	91.47		32.13		0.2		1.6		-1.81		458.59		1000.1		4587
763	91.28		31.18		1		1.5		1.32		469.35		1127.3		4666
764	90.02		30.36		1		2.1		3.87		405.06		1340.3		4887
765	89.75		35.84		0.8		2		-5.29		151.32		1056.8		5017
766	89.63		34.37		2.3		3.4		-5.71		243.51		1012.4		5100
767	89.57		34.12		1.9		4.6		-5.76		254.49		998.55		5193
768	89.57		34.08		0.5		1.2		-5.88		259.53		998.55		5194
769	89.13		33.2		1		1.1		-3.7		287.27		1073.1		4849
770	88.85		32.8		1.2		3.8		-2.85		292.72		1108.9		4882
771	89		32.61		0.2		1.1		-2.77		304.95		1114.1		4841
772	88.78		31.93		0.7		1.3		-0.06		317.98		1206.4		4555
773	89.84		31.97		0.6		1.1		-0.78		356.38		1150.8		4604
774	88.79		30.77		2.5		2.7		1.22		361.27		1292.1		4694
775	88.84		30.81		0.9		1.3		1.9		364.96		1269.5		4706
776	88.86		30.78		1.3		1.6		1.9		364.96		1292.1		4715
777	88.95		30.73		5.1		6.4		2.04		369.31		1274.2		4802
778	88.86		30.67		1.4		2		2.16		368.73		1303.7		4825
779	88.8		30.68		1.5		1.8		2.07		368.03		1305.5		4739
780	89.38		30.37		1.7		1.7		1.38		389.56		1323.1		5134
781	88.63		30.15		2		2.1		2.73		390.11		1392.8		5011
782	88.75		30.69		0		5.3		2.16		364.23		1305.5		4750
783	87.88		28.35		1.4		3.1		5.24		358.19		1394.6		4199
784	89.54		28.18		0.7		1		2.15		366.13		1148.4		4694
785	88.19		36.26		0.2		1.2		-4.23		105.44		1103.2		4884
786	88.14		36.24		0.2		3.4		-4.23		105.44		1100.9		4881
787	88.77		35.39		0		3.4		-4.44		156.75		1071.3		4838
788	88.38		36.05		0		2.4		-4.45		116.82		1084.7		4858
789	88.15		35.96		0		2.4		-4.22		114.1		1094.9		4860
790	88.38		35.95		0		4.3		-4.17		120.23		1088.2		4846
791	89.07		35.96		0		1.7		-4.62		129.86		1085.4		4871
792	89.47		35.89		0		2		-4.85		140.72		1069		4884
793	88.76		36.22		0.7		1.8		-4.98		114.1		1083.1		5009
794	88.79		36.21		0.1		1.2		-4.82		117.5		1088.1		4998
795	88.78		36.16		0.5		1.6		-4.82		117.5		1076.2		5031
796	88.97		36.05		1.6		4.3		-4.56		125.37		1089		4865
797	89.1		36		1.9		6.3		-4.59		134.49		1085.9		4873
798	89.08		35.84		0.5		1.7		-4.7		137.61		1068.5		4927
799	88.06		35.66		0.4		1.8		-5.61		129.19		1039		5105
800	88.17		35.64		0.8		1.5		-5.07		131.39		1055.1		5097
801	88.52		35.58		1.2		2.9		-4.65		142.27		1078.9		4932
802	88.74		35.56		0.3		1.4		-5.21		144.54		1068.5		4920
803	88.88		35.55		0.3		1.2		-5.17		146.74		1065.8		4896
804	88.73		35.43		0.4		1.6		-4.49		152.62		1071.3		4879
805	87.99		34.85		0		1.7		-4.39		167.02		1079.3		4917
806	88.12		34.82		0		1.8		-4.83		168.57		1066.2		4956
807	88.08		34.81		0		1.6		-4.58		171.02		1066.2		4961
808	88.08		34.79		0		4.4		-4.58		171.02		1066.2		4959
809	88.66		34.81		0		1.1		-4.66		186.7		1057.9		4880
810	88.7		34.79		0.6		1.3		-4.56		188.38		1057.9		4857
811	89.12		34.83		0		1.7		-4.63		195.06		1048.9		4851
812	88.92		34.8		1.4		5.5		-4.38		196.29		1058.2		4843
813	88.87		34.75		0		2.9		-4.56		194.57		1055.8		4868
814	88.69		34.7		0		2.5		-4.91		191.1		1050.8		4868
815	88.04		34.58		0		1.1		-4.31		179.1		1072.5		4964
816	88.47		34.62		0		2		-4.23		185.91		1076.1		4826
817	89.16		34.65		0.5		1.4		-4.69		209.16		1044		4823
818	87.74		34.18		0		1.9		-4.71		190.42		1082.8		4947
819	87.58		34.13		0		1.4		-4.02		190.77		1101.9		4960
820	88.24		34.21		0.5		1.7		-4.75		205.76		1068.9		5002
821	87.98		34		0.8		2.7		-4.9		206.05		1073.2		5084
822	88		33.95		0		1		-4.9		206.05		1076.9		5082
823	88.76		33.76		0		2.7		-4.76		244.41		1054.3		5083
824	88.55		33.7		0		1.1		-5.13		237.19		1057.6		5085
825	87.99		33.54		0		1.7		-4.75		231.46		1060		5152
826	88.58		33.65		0		10		-4.73		247.88		1066.6		5006
827	87.87		33.47		0		3.6		-4.69		227.18		1091.3		5208
828	88.11		33.42		0		1.3		-4.77		237.52		1086.9		5197
829	87.6		33.14		0.2		1.8		-3.4		233.59		1140.8		4848
830	87.4		33.06		0		1		-3.12		233.18		1135.7		4863
831	87.71		32.95		0.2		1.1		-4.05		246.18		1141		4942
832	87.09		31.3		0		1.4		-1.26		287.88		1282.6		5112
833	88.46		31.81		0		7.5		-0.33		313.54		1210.8		4544
834	87.03		29.56		1.1		1.1		2.77		328.79		1488		4729
835	87.76		36.16		0		1.3		-4.47		102.11		1092.9		4939
836	87.93		36.19		0		1.2		-4.65		102.95		1094.4		4958
837	87.75		36.14		0		1		-4.41		101.28		1092.9		4939
838	88.02		36.16		1		2		-4.42		103.78		1091.1		4893
839	87.62		36.01		0		1.3		-4		105.51		1090.6		4865
840	87.67		35.98		1		1.1		-4.23		106.4		1100.3		4836
841	86.49		35.71		0		1		-3.86		97.71		1115.5		4973
842	87.92		35.97		1.3		1.6		-4.05		112.26		1096.2		4855
843	86.48		35.63		0		1.1		-3.85		100.41		1115.9		4996
844	87.78		35.87		1.5		2.8		-4.44		113.59		1090.3		4974
845	86.69		35.56		0.3		1.5		-4.08		104.79		1107.3		5062
846	86.87		35.59		0		5.3		-4.05		109.44		1109.2		4970
847	87.02		35.6		0		1.7		-4.18		110.35		1108.1		4947
848	87.21		35.6		0.4		1.2		-4.33		112.21		1095.6		5014
849	86.78		35.5		0.9		4.8		-4.23		108.55		1094.6		5070
850	87.09		35.54		0		1.3		-4.54		114.35		1090.1		5015
851	87.89		35.55		1.7		1.7		-4.66		126.99		1075.8		4903
852	87.73		35.51		2		3.4		-4.73		128.25		1077		4886
853	86.88		35.35		0		1.2		-4.73		114.55		1105.2		4957
854	87.43		35.28		0		1.3		-3.71		134.06		1110.3		4764
855	87.64		35.3		2		4		-4.67		134.11		1078.2		4906
856	87.39		29.2		8.2		8.5		4.67		340.16		1580		4291
857	87.56		28.83		1.3		1.3		3.84		347.75		1450.1		5296
858	87.55		28.58		7.8		9.1		2.96		338.56		1473.7		4152
859	87.45		28.5		1.4		1.6		5.43		337.09		1445.6		4177
860	86.45		35.11		0		2.2		-4		118.92		1134		4885
861	86.55		35.11		0.8		2.3		-4.27		119.89		1140.8		4806
862	86.39		35.05		0		6.4		-3.12		121		1144.4		4835
863	86.38		34.89		0.5		1.1		-3.21		127.21		1145.8		4847
864	86.56		34.93		0		1.7		-3.28		129.34		1137.2		4830
865	86.83		34.87		0		1.3		-3.83		138.2		1113		4931
866	87.3		34.94		1.3		8.2		-3.44		145.7		1108.3		4792
867	87.04		34.74		0		1.1		-3.84		147.58		1108.9		4945
868	86.73		34.67		0.4		6.6		-3.99		142.54		1128.6		4926
869	87.43		34.67		0.8		1.8		-4.67		160.33		1091.3		5005
870	87.03		34.49		0		1.1		-4.3		158.26		1114.5		4927
871	87.23		34.37		0		2.4		-4		167.01		1112.2		4961
872	87.08		34.15		0.4		1		-4.33		171.34		1104.5		5080
873	87.09		33.96		0.9		1.5		-3.31		180.76		1146.9		4858
874	87.23		33.6		0		1.3		-3.58		204.45		1131.5		4905
875	86.2		33.17		0.8		4.4		-3.72		194.2		1182.6		5273
876	86.09		33		0.9		2.7		-3.5		196.5		1206.7		4851
877	86.99		33.07		0		2.2		-2.1		220.54		1152.8		4669
878	86.65		32.54		0.7		2.2		-2.36		232.01		1247.7		4834
879	85.48		31.66		0		3.1		-1.8		227.97		1325.4		5120
880	86.34		36.07		0		3.2		-3.64		85.08		1102.6		4918
881	86.52		35.99		0		2.4		-3.8		88.73		1118.4		4905
882	86.15		35.84		0		2		-3.82		88.15		1120.6		5008
883	86.49		35.9		0		5.7		-3.53		90.6		1122.4		4887
884	86.14		35.81		0		1		-4.03		90.58		1120.6		4954
885	86.36		35.85		0		4		-3.63		92.48		1119.9		4888
886	86.01		35.77		0		1.4		-4.16		89.42		1115.4		5090
887	85.07		35.56		0		1.3		-2.85		84.26		1170.2		4868
888	86.23		35.79		0		8.8		-3.7		91.2		1122.3		4919
889	86.31		35.77		0		1.2		-3.74		91.83		1115.4		5124
890	86.46		35.8		0		2.1		-3.71		95.06		1121.2		4888
891	86.18		35.74		0		1.1		-4.12		93.07		1115.2		5040
892	85.11		35.54		0		8.8		-2.57		86.71		1170.2		4842
893	86.57		35.78		0		1		-4.09		96.5		1115.7		4913
894	86.31		35.72		0		1.6		-4.3		94.38		1117		5007
895	84.96		35.45		0		1.2		-2.86		85.85		1183.7		4809
896	86.04		35.63		0		1.4		-4.08		94.31		1118		5051
897	86.15		35.65		0.3		1.6		-3.94		94.95		1119.9		5011
898	85.95		35.59		0		4.6		-4.09		93.69		1119.6		5084
899	86.42		35.65		0		1.6		-3.94		96.99		1116		4979
900	86.06		35.57		0		1.8		-4.08		94.31		1114.6		5092
901	86.17		35.58		0.3		1.3		-4.43		98.22		1103.4		5163
902	85.94		35.52		0		1.3		-3.99		96.18		1122.5		5087
903	86.87		35.63		0		1.2		-3.9		106.49		1109.2		4902
904	85.5		35.12		0		3.9		-3.28		102.27		1160.7		4935
905	85.61		35.01		0		1.7		-3.45		107.46		1154		5044
906	84.75		34.81		0		4		-3.6		102.43		1173.8		5069
907	85.54		34.87		0.4		1.9		-3.72		112.02		1151.6		5114
908	85.19		34.75		0.6		1.1		-3.82		108.77		1162.8		5154
909	84.78		34.65		0		7.9		-3.18		107.23		1189.6		5054
910	85.36		34.71		0.4		2.7		-4.17		115.79		1153.7		5247
911	84.85		34.6		0		1.2		-3.57		110.58		1189.6		5087
912	84.75		34.49		0		1.1		-3.09		108.85		1198.9		5062
913	85.4		33.58		0		1.8		-4.25		156.86		1205.3		5224
914	85.68		33.33		0		6.1		-3.48		172.53		1204.2		5027
915	84.49		32.98		0.4		1.7		-0.69		158.41		1335		4683
916	85.15		33.1		1.7		2.9		-2.11		170.83		1266.1		4766
917	84.58		32.91		0.8		3.6		-1.04		163.19		1341.2		4826
918	85.29		32.65		0		1.4		-1.83		188.28		1291.8		4890
919	84.28		32.41		0		1		0.76		169		1363.2		4505
920	85.07		30.9		1.4		1.6		0.31		239.39		1335.1		4696
921	85.14		30.89		1.8		1.5		1.38		241.11		1367.9		4686
922	84		30.43		2		2		-0.44		233.74		1255.6		5430
923	83.5		29.88		3.6		3.7		4.27		276.71		1305.5		4572
924	83.7		29.81		0.5		1		4.41		297.32		1299.3		4579
925	83.51		35.31		0		1.1		-2.13		76.88		1206.7		4943
926	83.68		35.22		0		7.6		-2.71		78.5		1211.5		4916
927	84.2		35.22		0		6.2		-2.04		83.93		1209.1		4861
928	83.63		34.17		0		1.3		-2.46		101.05		1219.2		5012
929	83.8		34.18		0		1.9		-1.79		103.15		1276		4886
930	83.63		34.14		0		1		-2.48		103.15		1219.2		4943
931	83.63		34.05		0		0.7		-1.95		105.32		1285.1		4884
932	84.07		32.81		0.5		1.8		-0.49		149.78		1369.7		4545
933	83.18		32.43		3.7		4.9		0.84		131.27		1429.9		4432
934	83.52		30.59		2.9		2.9		-0.49		202.81		1276.1		5227
935	81.66		34.96		0.3		1.9		-1.5		65.91		1249.4		4913
936	82.87		34.98		0		1		-2.32		75.98		1223.7		4993
937	82.02		34.7		0		4.6		-2.11		70.55		1260.2		5111
938	82.54		35.15		0.5		1.4		-2.72		71.38		1193		5075
939	82.09		33.13		0		7		0.56		91.62		1456.3		4443
940	81.48		32.67		0.9		3.5		0.96		85.55		1563.3		4494
941	82.04		32.63		0		2.8		0.81		96.74		1529.7		4359
942	79.17		33.07		1.7		2.1		0.97		66.78		1497.5		4153
943	80.3		32.16		5		5.3		-0.62		78.79		1574.9		4989
944	101.1		33.38		2.5		3.7		0.77		687.88		774.79		4010
945	101.19		33.32		2.4		2.6		0.07		693.37		767.1		3951
946	101.27		33.29		1.3		1.5		0.71		697.95		780.37		4009
947	101.01		33.17		1.7		1.5		1.2		692.5		785.22		4182
948	101.34		37.6		1		1.1		1.01		476.44		797.59		3197
949	100.73		36.57		6.9		7.2		2.33		391.84		912.69		3203
950	100.4		36.24		1.1		0		3.74		357.45		1010		2852
951	100.16		36.22		2.2		0		3.68		348.32		1032.9		2874
952	100.11		36.19		1.8		1.5		3.81		349.09		1032.9		2861
953	100.16		36.18		3.4		0		3.81		349.09		1036.6		2854
954	99.06		38.17		2.7		3.5		-4.34		391.72		803.34		4090
955	98		37.01		3.8		5.3		3.01		215.1		1178.1		2944
956	98.08		36.26		1.3		1		3.26		209.39		1165.1		3223
957	98.81		35.74		1		1		-1.23		291.95		986.03		4037
958	99.01		35.88		1.2		0		-2.52		292.57		958.3		4240
959	98.61		35.2		1.1		1.2		-1.76		333.04		931.56		4083
960	97.9		35.05		0.4		8.5		-2.13		311.15		893.15		4248
961	97.61		34.97		1.4		2.3		-2.37		296.4		886.46		4265
962	97.81		34.99		0		2		-2.36		319.79		893.15		4268
963	97.98		35		2		2.1		-2.23		327.05		900.54		4230
964	98.26		34.83		1.5		2		-2.39		360.9		870.35		4208
965	98.54		34.84		1.4		1.5		-2.31		370.41		861.25		4257
966	97.74		34.76		1.6		1.6		-2.31		339.55		854.2		4310
967	98.1		34.74		3.3		3.8		-2.32		378.59		854.76		4220
968	97.55		34.66		3.4		3.4		-2.47		362.44		864.22		4287
969	98.22		34.71		1.8		2		-2.71		381.16		845.52		4239
970	97.64		34.42		6.2		4.6		-3.21		405.66		818.76		4493
971	98.75		34.5		7.8		9.1		-2.26		426.53		830.04		4170
972	97.59		34.49		2.6		2.5		-2.81		392.06		831.51		4471
973	97.29		38.19		1.3		3		-2.1		226.19		997.23		4185
974	97.77		38.2		1.5		1.6		-2.27		277.64		947.4		4078
975	98.12		38.09		3		3.1		-3.58		313.55		893.91		4382
976	98.28		37.99		1.2		2.1		-1.88		319.75		929.72		3856
977	97.05		36.86		2.4		5.1		5.07		132.92		1272		2779
978	97.09		38.04		1.1		1.3		-1.95		208.17		1020.8		4325
979	97.01		35.3		5.1		5.7		-2.56		211.77		941.35		4535
980	97.37		34.83		4.9		6		-2.42		317.57		886.38		4286
981	97.3		34.81		2.6		2.8		-2.35		329.41		884.05		4290
982	97.23		34.79		6.2		6		-2.33		312.53		884.05		4330
983	97.27		34.79		3.9		3.9		-2.42		327.18		884.05		4301
984	96.82		34.7		1.7		2.4		-2.95		318.13		868.23		4455
985	97.23		34.05		2.6		2.7		-2.98		467.63		782.92		4529
986	96.08		33.35		6.2		6.4		-0.71		500.97		863.23		4584
987	96.53		33.2		2.9		5.8		1.78		516.11		841.66		4209
988	97.15		38.46		4.5		5.2		-2.28		215.18		986.44		4224
989	95.22		35.48		1.7		0		-3.16		148.59		981.83		5031
990	95.27		35.47		2.6		2.6		-3.16		148.59		1012.3		4565
991	95.21		35.42		1.3		1.4		-3.16		148.59		981.83		4568
992	95.41		35.35		1.3		1.4		-1.91		154.7		996.35		4499
993	95.03		35.29		1.2		1.3		-2.22		177.64		987.62		4544
994	95.01		35.28		2		2.3		-2.04		193.4		987.62		4542
995	95.04		35.26		1.1		1.3		-2.04		189.75		987.62		4541
996	95.17		35.27		2.3		2.4		-2.04		186.42		988.98		4531
997	96		35.11		1.3		1.5		-1.87		209.4		962.11		4463
998	93.89		32.83		1.9		2.7		-0.18		513.82		942.42		4708
999	94.81		37.28		6.9		6.6		5.45		50.5		1504.4		2692
1000	92.94		35.6		2.6		5		-3.47		215.71		961.69		4478
1001	93.49		35.42		3.5		4		-2.85		220.94		949.54		4462
1002	93.63		35.42		2.9		3		-2.88		206.34		943.56		4455
1003	92.69		35.31		1.1		1.4		-4.64		256.72		901.66		4650
1004	92.68		35.27		2.1		2		-4.49		266.75		901.66		4653
1005	92.65		35.24		1.6		2.4		-4.49		266.75		893.46		4647
1006	93.38		35.24		1.5		1.9		-3.44		269.4		896.05		4520
1007	93.28		35.22		1		1.4		-3.57		265.02		890.44		4547
1008	92.43		35.11		1.4		2.2		-4.51		280.47		907.46		4709
1009	92.82		35.14		1.9		2.4		-4.96		286.12		879.91		4731
1010	92.82		35.11		1.1		1.3		-4.96		286.12		876.17		4674
1011	93.93		35.24		1.2		1.2		-2.32		237.45		942.32		4410
1012	93.82		35.22		5.8		5.8		-2.49		233.58		934.8		4419
1013	92.39		34.63		1.1		3.7		-4.99		308.68		918.6		4663
1014	94.03		34.65		3.7		4.8		-1.92		318.13		918.19		4409
1015	92.45		34.42		7.2		8.6		-4.18		320.38		917.45		4738
1016	92.73		34.38		6.9		6.4		-3.41		332.84		934.77		4528
1017	93.02		34.22		2.3		2.9		-2.64		354.87		926.76		4448
1018	93		34.18		1.4		1.9		-2.64		357.63		933.9		4487
1019	92.74		34.1		1.7		1.8		-2.76		348.92		954.08		4488
1020	92.8		34.11		3.7		3.8		-2.83		351.89		948.32		4486
1021	93.1		34.03		1.4		1.3		-2.73		374.16		939.04		4470
1022	93.19		34.02		1.2		1.3		-2.73		374.16		921.07		4476
1023	92.98		34.01		7.4		6.9		-2.08		375.34		951.71		4477
1024	92.66		33.99		2.3		3.7		-2.5		358.27		957.65		4501
1025	92.69		33.98		1		1.1		-2.5		358.27		961.84		4498
1026	92.83		33.99		9.8		9		-2.34		363.65		953.84		4492
1027	92.31		33.83		0.8		1.7		-3.18		357.07		967.22		4590
1028	92.47		33.85		3.5		6.6		-3.17		360.37		967.02		4546
1029	92.43		33.83		1.7		2.5		-3.17		360.37		970.41		4547
1030	92.16		33.79		1.2		2		-3.14		361.33		969		4631
1031	93.71		33.81		1.4		1.5		-1.11		418.87		922.39		4462
1032	92.63		33.11		6.2		6.2		-2.67		437.18		933.04		4890
1033	92.52		33.03		1		1.1		-3.56		439.78		923.28		5073
1034	93.16		32.98		1.4		1.7		-1.57		470.45		940.91		4731
1035	93.43		33		6.7		7		-1.37		481.56		944.46		4706
1036	93.54		32.96		8		8.9		-0.95		484.25		928.61		4712
1037	91.84		37.77		1.4		1.4		3.92		46.32		1633.8		2887
1038	92.67		37.26		1.6		4.8		3.66		47.3		1599.4		2824
1039	92.95		37.28		5.5		5.9		4.07		43.87		1631		2800
1040	91.97		35.03		0.3		2.6		-5.4		266.85		920.55		4900
1041	91.82		34.79		2.5		7.9		-5.04		280.21		934.4		4863
1042	91.7		34.39		4.6		6.9		-4.87		302.04		951.26		4709
1043	92.11		34.24		4.1		4.5		-3.52		321.2		961.91		4577
1044	90.87		33.72		6.8		6.9		-5.3		332.9		965.73		4964
1045	90.88		33.67		7.5		5.2		-4.91		339.06		965.73		4979
1046	91.34		33.62		0.4		2.2		-5.06		352.71		953.54		5118
1047	92.28		33.11		3.3		8.6		-3.96		423.11		924.63		5098
1048	91.99		32.91		2		6.5		-4.14		430.6		918.75		5131
1049	92.07		32.89		3.9		7.6		-4.97		431.8		920.18		5200
1050	91.8		37.82		1.8		0.8		3.49		46.96		1644		2886
1051	90.81		36.84		3.2		1.6		-2.57		97.9		1224		4342
1052	89.86		35.94		1.9		1.7		-5.13		147.42		1065.7		5030
1053	90.04		35.54		5.6		4.9		-5.3		176.72		1034.6		4937
1054	90.12		35.52		1.2		2.5		-5.18		177.56		1034.6		4903
1055	90.21		35.47		1.8		4.3		-5.12		183.59		1032.6		4891
1056	91.25		35.25		3.8		7.8		-5.29		222.96		987.81		4787
1057	91.32		35.2		2.3		2.3		-4.97		235.81		983.2		4780
1058	89.82		35.28		8.2		7.5		-4.57		188.7		1045.7		4777
1059	90.21		35.27		3		3.7		-4.58		198.52		1035.8		4779
1060	90.56		35.17		1.9		6		-4.63		214.12		1018.6		4773
1061	90.39		35.05		1.2		1.7		-4.88		217.29		1010.8		4807
1062	90.34		34.96		2.6		4		-4.97		221.49		1011.1		4829
1063	90.59		34.95		3.1		5.6		-4.82		231.18		1000.5		4852
1064	90.48		34.92		1		1.2		-5.01		228.41		1003.5		4911
1065	90.66		34.93		3		4.3		-4.99		236.84		999.03		4845
1066	90.21		34.83		1.9		3.8		-5.1		229.5		1007.2		4868
1067	90.05		34.65		1.5		3.6		-5.2		237.04		1003.2		4961
1068	90.82		34.54		1.1		1.7		-4.88		272.12		982.82		4844
1069	90.77		34.51		1.4		3.6		-4.88		272.12		984.2		4855
1070	90.91		34.52		1.3		1.6		-4.95		273.63		978.83		4836
1071	90.9		34.51		2.5		5.2		-4.95		273.63		978.83		4837
1072	90.94		34.39		1.3		2.1		-4.91		284.84		977.35		4809
1073	89.78		35.15		1.1		2.8		-4.65		193.74		1038		4800
1074	97.69		34.8		1		1.1		-2.31		339.55		871.92		4268
1075	98.35		34.8		0.9		1.3		-2.27		372.32		863.49		4207
1076	98.15		34.73		0.5		1.4		-2.32		378.59		863.52		4221
1077	98.06		34.64		4.7		5.7		-2.28		388.34		845.37		4216
1078	98.07		34.6		1.7		1.8		-2.28		388.34		847.44		4220
1079	98.06		34.57		0.9		1.1		-2.28		388.34		833.38		4239
1080	98.44		34.56		2.2		2.1		-2.33		408.81		840.14		4213
1081	100.11		36.29		0		1.6		3.4		348.48		1024.7		2892
1082	97.73		38.16		0.3		1.2		-2.11		268.7		960.14		4150
1083	97.35		36.96		0		9.8		4.22		161.6		1223.7		2988
1084	95.15		35.44		0.8		1.2		-2.24		151.49		1003.7		4609
1085	92.74		35.98		0.4		1.2		-4.07		149.79		1021.8		4713
1086	93.44		35.93		0		1.4		-2.29		143.16		1060.7		4333
1087	92.85		35.61		0		1		-3.74		218.76		974.94		4489
1088	93.15		35.64		0		1.1		-3.33		207.41		967.14		4488
1089	93.28		35.52		0		1		-3.15		222.1		946.77		4468
1090	93.27		35.59		0.2		9.4		-3.13		209.29		970.03		4469
1091	93.14		35.52		0.8		1.2		-3.37		220.4		932.6		4473
1092	93.01		35.57		0.2		1.3		-3.37		211.92		943.59		4515
1093	93.3		35.55		0.7		1		-3.13		209.29		962.17		4454
1094	93.23		35.59		1.5		4.3		-3.13		209.29		969.97		4477
1095	93.33		35.22		0.7		1		-3.44		269.4		896.05		4537
1096	92.61		35.21		0.8		1		-4.56		274.45		893.46		4673
1097	93.05		34.07		1		1		-2.21		371.75		923.96		4467
1098	91.74		35.03		0		1.3		-4.99		254.67		947.2		4752
1099	91.82		34.9		2.1		5		-4.86		268.9		938.42		4821
1100	91.94		34.89		0.3		1		-5.23		270.94		930.66		4878
1101	92.2		34.72		0.3		1.4		-4.83		299.13		915.18		4806
1102	92.03		34.66		0		2.3		-4.97		294.51		923.86		4696
1103	92.13		34.64		0		3.5		-4.31		301.26		934.4		4680
1104	92.16		34.63		0.9		1.2		-4.31		301.26		934.4		4681
1105	92.02		34.6		0		1.1		-4.39		297.18		943.6		4694
1106	91.46		34.33		1		2.4		-4.09		303.6		970.76		4721
1107	91.46		34.32		0.9		1		-4.09		303.6		975.61		4711
1108	91.53		34.26		0		1		-4.06		308.98		975.61		4696
1109	91.67		34.22		0.3		1.5		-3.99		311.04		972.28		4659
1110	90.76		34.59		0.3		2.4		-5.03		264.98		987.76		4858
1111	91.74		34.08		0		2.9		-3.78		327.31		974.25		4700
1112	90.76		35.57		0.6		1.3		-5.33		187.83		1018.7		4936
1113	90.13		35.54		0.8		1.7		-5.18		177.56		1036.6		4906
1114	89.66		35.41		0.1		1.2		-5.39		177.7		1032.5		5091
1115	90.23		35.13		0.3		1		-4.59		210.52		1025.7		4809
1116	90.34		35.08		0.4		1.3		-4.89		216		1015.7		4803
1117	90.36		35.09		0.7		1.2		-4.57		211.74		1015.7		4801
1118	90.74		34.58		0.3		1		-5.03		264.98		984.65		4879
1119	90.7		34.54		0.8		1		-5.03		264.98		984.65		4892
1120	90.12		34.75		0.4		2.3		-5.07		227.95		1009.6		4885
1121	90.14		34.73		0.7		1.5		-4.98		233.33		1010.4		4884
1122	90.21		34.72		0.5		1.2		-5.07		240.37		1003.6		4888
1123	90.25		34.72		0.5		1.2		-5.07		240.37		1003.6		4870
1124	90.14		34.6		1.2		2.5		-5.23		244.13		1000.3		4998
1125	90.06		34.52		0.5		1.1		-5.54		247.78		993.71		5060
1126	85.29		35.87		1.8		4.7		-3.14		79.74		1153.4		4942
1127	83.25		36.19		1.9		6.1		-2.77		65.43		1174		4880
1128	83.6		36.22		0.8		2.6		-3.09		64.44		1188.8		4971
1129	82.84		35.72		3		4.3		-3.46		69.16		1148		5211
1130	79.36		35.59		2.9		4.5		-1.61		54.23		1230.8		4760
1131	79.58		35.52		1		1		-1.25		54.28		1227.4		4796
1132	79.54		35.5		1.5		2.2		-1.18		54.18		1227.4		4796
1133	79.51		35.34		1.1		1		-0.94		54.08		1257		4832
1134	78.32		35.76		1.3		1.7		-2.17		56.94		1199.8		5067
1135	78.22		35.39		1.3		0		-2.75		56.3		1197.9		5140
1136	90.16		37.15		7.5		7.7		-0.44		88.99		1310.2		3917
1137	90.86		36.41		3.1		2.8		-4.62		126.25		1131.7		4855
1138	89.57		38.03		3.1		0.8		2.22		60.35		1439.4		3400
1139	88.67		37.34		1.6		4		-3.06		74.32		1192.5		4656
1140	88.67		37.32		1.2		1.1		-3.06		74.32		1186.9		4625
1141	86.85		37.14		3		0		-0.91		60.59		1187.1		4163
1142	85.8		36.58		1.5		3.3		-3		64.9		1143.8		4705
1143	86.24		36.6		0.7		1.1		-3.46		68.29		1138.8		4771
1144	86.74		36.6		7.7		0.7		-3.27		72.56		1127.9		4752
1145	85.72		36.16		1.1		9.7		-4.35		73.73		1121.7		5038
1146	85.92		36.11		1.5		3.8		-3.71		78.58		1125.8		4970
1147	86.18		36.19		3.4		5.8		-4.26		79.95		1110.3		5050
1148	83.06		36.26		2.2		4		-2.4		65.27		1144.7		4680
1149	82.41		36.01		0		4.7		-0.92		66.45		1205.5		4521
1150	83.44		35.56		0		2.1		-2.32		72.52		1192.1		4890
1151	83.7		36.24		0.3		1.1		-2.56		64.82		1191.4		4970
1152	83.79		36.09		0.3		1.3		-3.02		66.74		1176.8		5085
1153	83.47		36.23		0		1.2		-2.73		64.71		1193.5		4962
1154	83.64		36.21		0		1.8		-2.72		65.95		1188.8		4957
1155	79.35		35.69		5		9.8		-1.62		54.47		1217.4		4760
1156	88.98		37.05		0		1.6		-1.86		86.68		1216		4256
1157	85.84		36.24		0		1.1		-4.04		74.06		1118.7		5092
1158	86.14		36.3		0		3.4		-4.14		75.17		1111.2		5068
1159	85.83		36.23		0		3		-4.04		74.06		1118.7		5095
1160	86.12		36.27		0		2		-4.14		75.17		1111.2		5022
1161	85.53		36.15		0		1.1		-4.4		73.14		1114.9		5077
1162	85.19		36.08		0.5		2.1		-3.36		74.04		1141.3		4988
1163	86.05		36.2		0		1.3		-4.08		76.87		1114.1		5049
1164	85.27		36.03		0		6.3		-3.36		74.04		1149.6		4846
1165	85.33		35.86		0		1		-3.14		79.74		1153.4		4947
1166	85.35		35.82		0		3.9		-3.14		79.74		1154.8		4968
1167	99.95		27.91		1.5		1.6		5.88		665.05		1029		3612
1168	99.99		27.83		1.7		1.7		6.81		683.82		1019.6		3541
1169	102.37		33.87		3.4		2.3		3.28		630.21		833.35		3437
1170	102.54		33.98		1.1		1		2.75		614.8		818.12		3426
1171	102.82		33.87		2.4		2.4		3.81		613.44		837.56		3429
1172	102.89		33.83		2.3		0		3.91		608.13		841.75		3432
1173	102.91		33.82		2.2		0		3.73		602.34		841.75		3433
1174	102.83		33.82		6.4		6.9		3.81		613.44		840.25		3429
1175	100.38		29.53		2.2		2.3		6.36		694.93		1074.2		4439
1176	100.37		29.48		1		1.1		6.36		694.93		1054.5		4395
1177	100.21		29.31		1.1		1.1		5.55		628.31		1066.8		4584
1178	100.29		29.24		2		2.3		4.53		641.14		1076.2		4489
1179	100.27		29.24		1.6		1.6		4.53		641.14		1076.2		4496
1180	101.9		29.37		1		1.4		9.42		882.23		885.24		2884
1181	101.19		28.15		2.3		1.5		9.86		837.25		1216.1		3621
1182	99.75		31.11		1.4		1.7		5.05		658.04		1037		4194
1183	99.95		31.11		1.4		2.5		4.65		665.42		1012.9		4375
1184	99.78		31.01		1.4		1.4		5.88		658.04		1037.4		4252
1185	100.09		29.4		3.1		3.3		5.51		616.8		1082		4418
1186	100.07		29.39		2.6		2.7		5.51		616.8		1082		4422
1187	99.11		31.85		2.3		2.3		5.16		660.17		901.58		4017
1188	98.91		32.04		1.1		1.3		3.98		651.29		936.13		4371
1189	99.55		30.49		1		1.1		3.6		632.92		1064		4126
1190	99.56		30.32		1.2		1.3		5.12		627.89		1045.6		4484
1191	99.55		30.19		2		2		5.46		622.58		1045.6		4337
1192	100.09		29.6		1.6		1.7		5.01		638.65		1039.2		4559
1193	103.71		32.07		1.6		1.4		8.7		705.88		723.43		2222
1194	103.67		32.05		1.1		1.2		10.56		701.96		749.11		2148
1195	101.85		30.15		1.7		1.8		6.77		761.66		861.3		3777
Eastern Plain lake region
1	113.51		30.83		13.2		13.7		16.75		1124.6		879.24		21
2	114.7		30.65		34.1		38.4		17.21		1311.8		896.12		16
3	115.06		30.43		10.7		10.9		17.44		1373.6		887.16		15
4	114.72		30.45		16.3		19.8		17.42		1351		892.23		18
5	115.04		30.31		13.1		12.8		17.58		1400.7		880.19		25
6	115.16		30.25		11.6		12.5		17.59		1417.9		878.19		14
7	114.72		30.25		48.3		50		17.57		1406.4		888.85		15
8	115.42		30.11		40.8		38.8		17.47		1447.8		864.35		21
9	115.09		30.1		92		78.6		17.59		1445.3		864.76		13
10	115.24		30.05		10.9		5.1		17.48		1459.3		867.61		13
11	115.81		29.97		35.9		30.9		17.06		1457.7		859.5		10
12	115.58		29.91		14.3		13.8		17.16		1469.8		852.97		13
13	115.33		29.87		44.7		42.3		17.46		1494.3		835.83		13
14	115.39		29.82		18.2		19.4		16.92		1482.2		857.48		13
15	114.77		30.31		29.6		23.4		17.53		1387.1		890.44		12
16	114.01		30.88		8.3		8.4		16.82		1187.1		892.58		19
17	114.51		30.81		33.3		34.6		17.04		1273.6		899.68		19
18	113.67		30.83		23.2		23.1		16.78		1137.7		882.15		22
19	114.27		30.74		11		12.4		17.03		1254.4		896.43		18
20	114.19		30.66		10		6.9		17.09		1273.4		892.23		18
21	114.48		30.57		14.2		12.9		17.24		1315.7		894.84		18
22	114.4		30.56		36.6		33.5		17.21		1308.9		891.78		20
23	114.03		30.53		15		14.6		17.16		1288.4		883.61		18
24	114.35		30.49		14.2		7.7		17.22		1322.5		891.1		19
25	114.11		30.5		13.6		12.8		17.22		1307.2		879.93		18
26	114.36		30.42		40.1		44.3		17.33		1344.7		888.92		30
27	114.57		30.39		29.2		27.4		17.33		1360.2		891.2		15
28	113.83		30.31		15.9		15.6		17.28		1341.1		860		12
29	114.2		30.23		58.3		55.9		17.44		1412.5		874.77		19
30	113.88		29.9		14.6		15.6		17.47		1482.7		862.52		31
31	113.34		29.87		214.7		295.7		17.41		1414.2		853.36		24
32	113.55		29.71		68.3		76.5		17.47		1472.7		866.7		22
33	114.07		29.95		73.7		94.3		17.51		1484.8		870.38		20
34	114.22		30.03		139.4		151.6		17.51		1463.9		874.34		17
35	114.52		30.24		322.9		327.9		17.51		1402.2		886.23		16
36	113.79		30.17		49.3		46.9		17.35		1393.9		857.29		24
37	113.23		30.28		13.3		0		17.2		1257.1		840.8		24
38	113.47		30.77		14.6		1.5		16.84		1128.9		874.85		24
39	114.07		30.86		24.9		22.9		16.81		1198.6		894.16		19
40	114.17		30.79		15.8		15.3		16.93		1226.5		894.45		19
41	113.04		29.56		18.9		20.5		17.41		1394.2		865.25		28
42	112.41		30.44		125.9		133.9		17		1097.4		826.32		31
43	111.81		30.11		9.6		9.3		17.33		1193.7		801.85		33
44	112.08		30.07		10.2		6.7		17.13		1187.6		803.71		32
45	111.95		29.84		21.6		22.7		17.25		1232.7		804.37		31
46	112.11		29.79		19.1		19.4		17.14		1238.8		806.94		33
47	112.5		29.64		13.3		12.7		17.2		1284.3		831.43		25
48	112.72		29.79		20.6		21.1		17.21		1295.4		832.12		32
49	112.57		29.82		21.1		17.8		17.12		1246		823.19		34
50	113.4		29.66		10.4		11.3		17.47		1467.1		865.73		24
51	112.64		29.37		25.8		25.7		17.33		1341.8		841.36		29
52	112.77		29.08		2183.6		1671.9		17.46		1390.9		848.77		22
53	111.87		29.72		21.2		20.3		17.36		1263.1		805.96		31
54	112.47		29.59		10.7		8.9		17.23		1296.6		831.43		21
55	113		29.72		23.5		23.7		17.33		1361.1		848.92		32
56	112.03		29.43		19.7		19		17.3		1306.2		811.4		26
57	111.93		29.43		33.4		23.7		17.27		1310.3		807.81		30
58	112.52		29.21		80.8		81.7		17.4		1364.5		834.74		22
59	112		29.14		8.3		1.1		17.37		1371.8		800.21		27
60	111.74		29.08		13.7		15.6		17.11		1385.2		788.27		30
61	118.97		31.11		208.2		136.3		16.34		1291.6		847.56		5
62	117.63		30.93		18		16.5		16.18		1435.6		827.6		4
63	117.09		33.08		21.1		21		15.62		925.39		917.95		18
64	118.22		32.92		40.8		32.9		15.47		989.16		895.7		11
65	117.83		32.99		38.2		36.6		15.53		960.74		904.12		12
66	117		32.97		35.8		35.7		15.66		927.65		911.01		22
67	117.26		32.83		10.3		10.6		15.68		941.15		905.08		15
68	116.97		32.75		11		11.1		15.76		938.02		897.08		20
69	117.17		32.64		37		32.3		15.83		943.44		894.51		16
70	118.09		32.96		95.5		91.6		15.33		976.09		897.27		11
71	117.81		33.2		37		36.8		15.38		943.47		905.03		14
72	116.68		32.29		35		34.5		15.92		987.47		865.21		24
73	117.53		31.57		804.1		783.8		16.42		1116.2		874.93		5
74	117.37		31.19		22.1		17		16.57		1252.7		855.76		6
75	116.88		32.38		239.1		138.2		15.95		963.78		877.71		20
76	117.21		30.74		10		9.1		16.59		1444.5		838.17		6
77	117.52		30.66		10.6		8.2		16.59		1534.9		825.11		5
78	117.62		30.71		13.6		6.3		16.52		1521.3		813.83		6
79	117.38		30.81		42.3		39.3		16.48		1448.3		821.37		5
80	116.14		29.95		308.4		290.6		17.07		1460.9		873.87		9
81	116.38		30.02		298.5		278.5		17.08		1472.6		881.43		9
82	116.65		30.28		52.2		41.1		17.1		1485.3		873.71		9
83	116.78		30.28		53.1		38.7		17.03		1516.1		873.6		8
84	116.9		30.51		68.6		32		16.4		1459.6		846.93		6
85	117.14		30.64		50.2		50.1		16.66		1455.2		840.14		8
86	117.08		30.38		142		128		16.92		1540.9		857.11		9
87	116.44		30.17		181.7		162.3		17.07		1469.3		879.2		9
88	117.03		30.83		51.2		56.9		16.83		1369.4		845.11		7
89	117.11		30.77		80.6		76.6		16.86		1405.4		843.2		6
90	117.1		30.89		85.1		85.1		16.78		1342.7		844.25		6
91	116.6		32.72		25.7		22.7		15.74		944.92		888.16		18
92	116.6		32.6		44.8		28.9		15.79		956.89		881.55		16
93	116.36		32.26		207.6		137		15.89		1022.2		854.35		24
94	116.2		32.3		61		48.1		15.88		1011.3		851.82		22
95	116.2		29.37		40.7		38.4		17.29		1547.2		891.53		13
96	116.18		28.53		85.6		84.4		18.25		1724.4		895.64		14
97	116.53		28.53		34.8		38.6		18.23		1778.4		890.29		14
98	116.36		28.71		214.8		215.3		18.11		1715.9		894.43		20
99	116.51		29.82		10.5		10.2		17.15		1526.4		885.08		20
100	116.46		29.8		11.1		10.5		17.11		1522.9		885.08		12
101	116.67		29.14		72.4		69.3		17.81		1696.9		886.53		36
102	116.66		29.03		11.4		7		17.88		1709.9		887.86		17
103	116.51		28.85		111.6		82.1		18.05		1727.1		893.55		11
104	116.38		28.65		19.9		18.4		18.19		1746.8		894.15		14
105	116.34		28.53		174.7		168.4		18.21		1742		893.38		25
106	116.28		29.15		2897.8		2726.1		17.44		1592.8		897.86		10
107	116.06		28.69		19.7		17.5		18.09		1663.3		897.93		13
108	116.22		28.42		16.7		16.3		18.25		1724.4		894.65		14
109	115.69		29.79		47.9		38.8		17.22		1491.6		853.82		12
110	115.93		29.68		17.1		15.1		17.15		1506.3		861.29		13
111	115.85		29.69		46.5		41.9		17.16		1498		861.29		17
112	119.13		33.25		71		60.9		15.22		1004.5		875.01		3
113	119.29		32.85		632.7		613.6		15.5		1044.2		868.59		2
114	119.82		33.15		25.1		21.3		15.13		1021.7		855.76		0
115	119.82		33.08		9.4		11.3		15.26		1033.4		854.06		-2
116	118.6		33.32		1239.6		1239.9		15.11		970.9		886.47		10
117	118.88		31.47		213		211		16.42		1193.9		865.12		4
118	118.92		31.28		31.9		31.2		16.4		1249.1		858.59		5
119	117.95		33.25		24.8		30.2		15.25		948.52		901.87		11
120	118.4		33.03		15.4		10.6		15.3		989.36		893		14
121	120.74		31.59		18.4		13.8		16.44		1149.6		885.16		-2
122	119.55		31.6		100.9		112.2		16.37		1191.6		872.57		0
123	119.81		31.58		143.3		147.3		16.39		1180.2		874.42		0
124	120.77		31.43		125.5		117.6		16.54		1159.6		881.16		1
125	118.18		34.09		244.8		276.3		14.62		886.76		879.89		17
126	120.7		31.28		12		10		16.63		1178.2		877.91		0
127	120.82		31.21		43.2		40.8		16.69		1186.7		872.42		0
128	119.42		31.28		9.3		9.8		16.35		1249.9		857		18
129	120.2		31.2		2308.3		2291.3		16.62		1211.8		869.3		0
130	120.55		30.93		10.8		9.9		16.74		1238.8		866.38		2
131	119.79		31.37		19.7		19.4		16.44		1221.8		866.44		-3
132	120.88		31.07		13.1		12.8		16.69		1198.1		865.19		0
133	121.66		29.77		19.6		18.6		17.3		1454.3		877.02		5
134	120.96		31.12		63.3		58.5		16.69		1187.9		863.32		1
135	115.96		38.86		140.8		73.3		12.81		513.67		976.41		11
136	115.61		37.61		30.5		29.7		13.41		478.69		1040.4		20
137	116.2		35.98		123		131.6		13.87		608.74		971.57		38
138	117.02		34.83		449.3		720.5		14.81		742.81		949.68		30
139	114.72		30.78		1.2		1.5		17.12		1290.8		898.83		18
140	114.56		30.76		4.4		3.9		17.04		1273.6		899.12		15
141	114.73		30.74		4.3		5.2		17.21		1304.3		898.83		16
142	114.82		30.71		1.2		0.5		17.25		1312.4		895.83		16
143	114.87		30.71		2.5		1.5		17.15		1320.8		890.92		18
144	114.56		30.69		2.5		3.1		17.15		1288.6		898.8		19
145	114.88		30.67		1.7		2.1		17.33		1333.6		890.92		20
146	114.61		30.64		4.2		5.3		17.22		1304.7		896.12		18
147	114.79		30.57		1.1		1.4		17.42		1340.6		895.7		17
148	114.77		30.58		3.7		3.9		17.37		1334.4		895.7		17
149	114.99		30.55		1.1		1		17.26		1341.5		888.76		26
150	114.93		30.51		2.1		3.2		17.41		1347.2		890.9		16
151	115.03		30.48		1.4		1		17.46		1367.5		888.04		17
152	115.03		30.46		1.6		0.9		17.46		1367.5		888.04		15
153	114.95		30.47		8.2		5.7		17.46		1367.5		888.04		18
154	114.64		30.47		7.3		6		17.36		1345.8		894.13		14
155	114.9		30.45		1.7		1.7		17.47		1361.7		888.52		18
156	114.95		30.43		7.5		7.4		17.46		1367.5		887.16		18
157	114.71		30.42		1.5		1.9		17.42		1351		892.23		18
158	114.67		30.39		1.1		1.3		17.4		1364.5		892.23		15
159	114.64		30.41		9.7		8.1		17.4		1364.5		892.57		14
160	114.89		30.39		5.4		4		17.47		1377		888.52		16
161	115.02		30.37		1.5		0.8		17.53		1381.8		883.07		18
162	114.66		30.34		1.1		0.3		17.5		1384.1		892.32		19
163	114.84		30.3		1.2		0.2		17.57		1393.4		888.61		14
164	114.99		30.27		8.3		6.8		17.48		1412.7		881.31		14
165	115.05		30.22		5.1		4.8		17.56		1415.2		880.19		16
166	115.05		30.2		4.9		4.1		17.61		1430.1		880.19		27
167	115.3		30.17		6.7		7.5		17.48		1435.1		868.51		15
168	115.35		30.1		1		0.9		17.47		1447.8		864.35		19
169	115.35		30.04		2.8		2.6		17.51		1459.3		863.42		15
170	115.28		30.04		4.2		1.9		17.48		1459.3		864.34		13
171	116.06		29.99		2		1.9		16.85		1458.4		864.91		9
172	115.39		29.99		3.1		2.3		17.47		1471.1		863.42		14
173	115.43		29.96		4.9		3.4		17.47		1471.1		856.93		13
174	115.28		29.92		8.2		9.8		16.39		1483.9		855.9		14
175	115.24		29.84		1.8		2		17.52		1495.7		858.56		17
176	115.25		29.85		3.6		3.3		17.52		1495.7		858.56		14
177	115.22		29.85		3.8		3.2		17.36		1497.9		858.56		17
178	115.34		29.84		2.8		0.2		17.46		1494.3		857.48		15
179	115.11		29.84		1.1		1.6		17.39		1501		861.35		19
180	115.18		29.84		6.5		6.3		17.36		1497.9		861.35		13
181	115.09		29.85		4.8		7.1		17.39		1501		861.35		18
182	115.06		29.84		2.2		2.8		17.39		1501		857.86		30
183	115.15		29.79		1.2		1.1		17.67		1513.5		861.35		15
184	115.21		29.79		4.5		4.9		17.62		1509.6		858.56		34
185	115.12		29.79		4.7		2.2		17.67		1513.5		861.35		16
186	115.31		29.79		2		2.7		17.46		1494.3		860.26		11
187	115.25		29.79		3.6		4.8		17.52		1495.7		858.56		20
188	115.33		29.82		1		1		17.46		1494.3		860.26		12
189	115.22		30.25		7.5		2.2		17.48		1420.7		873.07		22
190	114.12		30.82		2		1.7		16.85		1209.7		891.75		25
191	114.11		30.79		2		1		16.93		1226.5		891.75		24
192	114.5		30.76		2.3		2.6		17.02		1264.9		899.62		18
193	113.43		30.76		1.1		0.7		16.84		1115.4		874.13		24
194	114.2		30.72		1.5		0.2		17.03		1254.4		892.23		17
195	113.25		30.75		6.4		7.3		16.85		1102		870.85		29
196	114.14		30.72		2.4		2.8		17.02		1244.6		892.23		20
197	113.28		30.74		1.8		1.7		16.9		1120.9		872.13		23
198	114.29		30.69		1.1		2		17.03		1254.4		895.12		24
199	114.36		30.59		1.7		0.2		17.19		1301.6		894.6		21
200	113.89		30.6		2.3		2.8		17.1		1254.4		880.84		31
201	114.33		30.57		5.9		2.6		17.19		1301.6		891.78		19
202	114.18		30.56		1.5		1.3		17.17		1293.7		886.79		19
203	113.91		30.57		1.7		2.3		17.11		1265.4		877.06		22
204	114.55		30.54		4.9		5.3		17.35		1340.6		896.04		18
205	113.93		30.56		2.1		1.6		17.11		1265.4		877.06		22
206	114.23		30.54		4.2		3		17.19		1315.3		889.43		21
207	114.14		30.54		1.3		0.3		17.22		1307.2		886.79		22
208	113.83		30.55		2.8		1		17.09		1242.6		873.91		21
209	114.16		30.52		2.1		2.4		17.22		1307.2		884.06		18
210	114.33		30.47		2.4		1.6		17.33		1344.7		888.79		20
211	113.94		30.53		6.9		8.3		17.16		1288.4		880.21		21
212	114.27		30.47		3		0		17.33		1344.7		888.79		22
213	114.25		30.45		1		2.4		17.33		1344.7		884.65		18
214	114.11		30.44		4.1		4		17.27		1330.7		877.24		20
215	114.31		30.44		1.1		0.9		17.33		1344.7		887.93		18
216	114.28		30.44		6.9		7.3		17.33		1344.7		887.93		19
217	114.23		30.41		1.8		1.8		17.35		1362.1		884.65		18
218	113.98		30.42		8.5		9.6		17.22		1312.5		873.44		20
219	114.04		30.39		3		1.5		17.27		1347.2		877.24		19
220	114.17		30.37		1.1		0.5		17.3		1355.2		878.18		19
221	114.15		30.31		4.7		3.5		17.36		1380.7		876.18		20
222	114.63		30.21		1.4		3.2		17.59		1425.4		889.34		16
223	114.38		30.21		1.3		0.5		17.42		1420.1		882.81		19
224	113.77		30.2		4.6		0.3		17.34		1379.4		858.23		27
225	114.56		30.15		3.9		9.7		17.55		1424.2		886.5		16
226	114.23		30.13		8.8		9.7		17.49		1438.3		876.64		19
227	114.45		30.07		2.5		2.3		17.56		1469.2		882.71		19
228	114.06		30		1.1		2.6		17.51		1484.8		866.79		23
229	113.98		29.97		3.2		3.4		17.49		1478.9		863.73		20
230	114.27		29.92		2.1		1.3		17.63		1515		877.16		20
231	113.32		29.94		6.8		8.5		17.37		1396.2		847.81		20
232	114.21		29.9		1.4		1.3		17.56		1512.7		873		20
233	113.68		29.87		3.1		3.5		17.46		1473.2		859.47		20
234	113.76		29.85		8.1		8.3		17.47		1489.6		862.81		20
235	113.93		30.19		3.7		1.4		17.39		1417.8		862.63		24
236	113.33		29.93		1.6		2.7		17.37		1396.2		847.81		26
237	113.53		29.92		4.2		2.3		17.42		1436.5		853.3		22
238	114.19		30.5		2		2.8		17.19		1315.3		884.06		18
239	114.47		30.76		7.4		8		17.02		1264.9		899.62		17
240	112.61		31.19		2.3		2.7		16.71		949.56		897.52		39
241	112.61		31.15		5.8		9.5		16.71		949.56		897.52		38
242	112.45		30.96		1.3		2.5		16.83		980.77		870.16		40
243	112.42		30.94		2.1		4.6		16.86		994.02		870.16		39
244	112.47		30.89		2.2		0		16.86		995.34		869.48		38
245	113.39		30.76		2.3		2.7		16.84		1115.4		874.13		22
246	111.93		30.55		1.5		0.9		17.24		1087.3		816.36		38
247	112.37		30.52		1.3		0.7		17.03		1093.8		828.72		26
248	112.53		30.49		6.4		3.1		17.02		1084.5		830.58		24
249	111.88		30.48		3.8		0.1		17.28		1126.2		815.11		37
250	111.8		30.46		1.5		1.9		17.29		1135		811.31		39
251	111.82		30.45		3.8		0.2		17.29		1135		811.63		39
252	112.54		30.44		7.6		7.2		17		1102.9		828.23		27
253	112.68		30.32		6.1		1.3		17.08		1156.6		826.77		22
254	111.76		30.31		1.1		0.8		17.39		1150.1		804.22		38
255	111.73		30.28		4.1		2.8		17.38		1165		803.88		36
256	112.97		30.23		3.4		0		17.13		1211.8		833.22		27
257	112.69		30.21		2.3		2.8		17.11		1191.6		825.44		28
258	111.85		30.09		2.9		3		17.32		1185.8		801.85		32
259	111.87		29.98		6.2		6.8		17.29		1213		802.6		30
260	112.28		29.92		9.7		1.3		17.1		1215.6		807.76		29
261	113.12		29.88		1.9		1.1		17.33		1351.7		847.03		23
262	112.11		29.88		1.6		1.3		17.12		1226.5		805.37		31
263	112.73		29.83		2.3		2.9		17.21		1281.6		832.12		30
264	112.78		29.85		6.6		2.8		17.21		1281.6		836.73		23
265	112.3		29.85		5.5		0.5		17.12		1228.3		811.74		27
266	113		29.79		1		0.4		17.31		1347.1		844.77		27
267	112.99		29.78		2.6		2.8		17.31		1347.1		848.92		29
268	112.51		29.76		5.1		5.9		17.15		1259		826.01		28
269	112.58		29.75		1.6		0.1		17.18		1269.2		826.01		31
270	112.47		29.74		2.7		2.8		17.19		1271.8		826.01		28
271	112.76		29.69		1.2		1.3		17.25		1308.7		843.84		29
272	112.71		29.69		3.4		4.3		17.25		1308.7		838.69		27
273	112.42		29.68		1.5		1.6		17.19		1275.9		824.65		28
274	112.11		29.69		2.7		3.4		17.2		1251.2		810.76		27
275	112.69		29.69		4.1		3.8		17.21		1294.4		838.69		27
276	112.47		29.68		4.2		3.7		17.2		1284.3		829.08		28
277	112.65		29.66		6.9		5.5		17.26		1307		834.4		30
278	112.54		29.64		1.2		0.8		17.2		1284.3		836.82		25
279	112.41		29.64		1.3		1.5		17.19		1275.9		826.6		28
280	112.3		29.6		1.7		2		17.22		1278.1		818.52		27
281	114.11		30.53		6.8		6.4		17.22		1307.2		883.61		19
282	115.42		29.87		3.3		2.3		16.92		1482.2		845.47		15
283	113.46		29.71		1.5		0.6		17.47		1472.7		866.13		26
284	113.49		29.72		1.3		2		17.47		1472.7		863.42		27
285	113.45		29.7		3.9		4.3		17.47		1472.7		866.13		24
286	113.63		29.66		1.6		1.5		17.52		1508.3		867.37		22
287	113.61		29.66		3.3		4.7		17.52		1508.3		867.37		23
288	112.86		29.58		1.6		0.4		17.22		1337.3		853.61		30
289	112.84		29.57		1.1		0.7		17.22		1337.3		853.61		25
290	112.69		29.57		1.2		0.6		17.17		1319.1		842.44		73
291	112.82		29.55		1.2		0.1		17.22		1337.3		853.61		26
292	113.29		29.55		5.5		9.7		17.46		1436.9		871.99		22
293	112.76		29.52		1.2		0		16.68		1333.2		836.26		23
294	112.69		29.52		1		0.2		17.17		1319.1		842.44		25
295	112.86		29.53		4.8		0		17.23		1349.2		853.61		24
296	112.8		29.52		7.4		4.6		17.23		1349.2		836.26		27
297	113.23		29.5		6.2		3.3		17.45		1426.9		874.47		28
298	113.22		29.47		1.8		0.6		17.49		1437		874.47		24
299	113.19		29.44		8.7		8.6		17.49		1437		875.53		24
300	112.69		29.44		1.1		0.1		17.26		1330.7		848.04		23
301	112.57		29.37		2.7		2.6		17.28		1321.1		841.36		30
302	112.6		29.35		2		2.2		17.31		1330.5		841.36		24
303	112.56		29.35		4.8		4		17.28		1321.1		841.36		24
304	113.09		29.24		1.6		1.3		17.55		1436.8		870.87		25
305	113.09		29.21		1.3		0.8		17.56		1440.8		870.87		24
306	113.1		29.16		1.8		0.7		17.56		1440.8		867.18		26
307	113.13		29.15		1.1		0.6		17.37		1459.4		867.18		28
308	113.07		29.08		8		6.7		17.51		1443.9		861.17		24
309	113.07		29.05		6.5		5.6		17.53		1446.5		856.79		23
310	112.98		28.99		1.2		0.9		17.58		1435.1		856.39		27
311	113		28.96		1.9		1.6		17.58		1435.1		851.96		31
312	112.46		28.96		1.3		1.4		17.42		1396		821.57		27
313	112.58		28.79		2.6		2.1		17.47		1430.4		826.29		26
314	112.65		28.77		2.8		2.4		17.51		1429		828.64		25
315	112.9		28.77		2.9		2.8		17.6		1437.2		838.42		38
316	112.88		28.75		1.6		0.4		17.6		1437.2		838.42		22
317	112.66		28.74		1		1		17.5		1437.8		828.64		25
318	112.72		28.74		1		0.1		17.54		1437		828.64		24
319	112.5		28.74		3		1.5		17.47		1444.8		818.9		25
320	112.44		28.75		5.6		2.3		17.46		1433.3		813.5		32
321	112.49		28.69		2.7		3		17.47		1444.8		816.66		23
322	112.84		28.68		4.6		1.1		17.61		1442.2		833.32		25
323	112.38		28.7		2.9		1.9		17.44		1450.3		805.06		27
324	112.76		28.66		1.9		1.4		17.54		1444.5		829.96		22
325	112.51		28.6		2		2.1		17.49		1458.3		814.75		19
326	112.77		28.59		3.7		5.5		17.54		1444.5		827.55		24
327	112.56		28.57		3.7		5.2		17.49		1458.3		818.5		24
328	112.68		28.48		5.5		5.9		17.5		1454		824.79		26
329	112.69		28.42		1.6		1.3		17.51		1460.7		824.01		32
330	112.84		28.36		1.1		1		17.45		1464.9		826.4		28
331	112.94		28.21		1.3		0.6		17.42		1479.3		827.94		31
332	112.87		28.64		3.9		3.9		17.59		1448.1		832.05		21
333	112.6		28.55		7.1		8		17.5		1454		818.5		22
334	113.14		29.42		1.4		0.9		17.49		1437		875.53		24
335	113.33		29.62		8.6		4.9		17.46		1445.5		868.65		39
336	112.01		29.76		4.3		4.2		17.25		1241.1		807.66		30
337	111.9		29.74		2.5		3.3		17.36		1263.1		805.96		33
338	111.95		29.73		4.6		5.3		17.27		1257.5		805.96		30
339	112.86		29.72		3.8		3.6		17.26		1324.6		844.72		27
340	112.05		29.73		3.9		0.1		17.21		1251.3		807.66		37
341	112.86		29.67		8.7		8		17.22		1337.3		848.34		25
342	111.86		29.56		1.3		1.4		17.39		1288.4		809.61		37
343	112.48		29.53		3		2.8		17.28		1308.9		833.91		26
344	112.08		29.53		1.4		3.9		17.28		1289.6		813.82		27
345	111.93		29.52		1.2		1.3		17.33		1296.2		809.02		28
346	112.92		29.49		1.4		1.4		17.35		1366.8		864.02		28
347	113.06		29.45		1.9		0.9		17.47		1416.3		870.27		28
348	112.23		29.49		1.2		0.2		17.26		1289.2		821.09		32
349	112.16		29.47		1		0		17.28		1302.7		817.74		28
350	112.51		29.4		2.4		0.4		17.28		1321.1		836.47		25
351	111.93		29.37		9.1		9.8		17.26		1325.3		806.3		29
352	111.96		29.34		1.9		2.5		17.26		1325.3		806.3		30
353	111.93		29.32		1.3		1.1		17.26		1325.3		806.3		29
354	111.92		29.32		1.1		1		17.26		1325.3		806.3		30
355	111.99		29.26		6.6		5.8		17.34		1337.2		804.19		28
356	111.6		29.21		2.1		1.5		17.29		1379.1		795.25		55
357	111.88		29.16		4.3		4.1		17.28		1358.1		800.21		28
358	112.09		29.07		2.1		0.3		17.36		1386.6		804.88		28
359	112.15		29.07		7.6		1.9		17.36		1383.7		809.18		22
360	112.19		28.97		1.2		1.6		17.38		1398.5		806.51		28
361	111.98		28.96		2.4		1.4		17.38		1409.1		797.97		27
362	111.83		28.93		1.2		2.2		17.4		1437.8		788.08		31
363	111.98		28.93		2		2.5		17.38		1428.2		797.97		31
364	111.85		28.91		1		1		17.4		1433		788.08		30
365	111.77		28.91		3		3.3		17.36		1442.5		784.44		32
366	111.83		28.9		3.9		4.1		17.4		1437.8		788.08		34
367	111.86		28.88		1.6		1.6		17.4		1433		788.08		29
368	112.37		28.85		1.1		0.4		17.35		1427.7		809.32		31
369	112.04		28.84		1.3		5.7		17.4		1442.2		791.91		24
370	112.37		28.83		1.5		0.8		17.35		1427.7		809.32		28
371	112.26		28.81		8		8		17.41		1448.4		805.51		40
372	112.37		28.78		2.7		2.4		17.42		1442.7		808.06		28
373	112.36		28.74		1.2		1		17.39		1456.8		808.06		27
374	112.35		28.72		10		9		17.39		1456.8		808.06		28
375	112.18		28.82		9.8		9.5		17.4		1432.1		800.73		28
376	112.04		28.78		2.9		2.8		17.42		1460.2		789.64		26
377	112		28.79		1.2		0.5		17.4		1466		791.91		30
378	112.64		29.27		5.1		3.4		17.39		1362.7		842.14		22
379	112.35		29.2		2		2.4		17.34		1350.6		823.78		29
380	111.86		29.08		4.6		8.3		17.34		1375.8		794.5		23
381	111.82		29.05		2.6		2.7		17.37		1398.8		791.61		29
382	112.46		29.14		2.6		2.2		17.4		1370.7		827.1		25
383	119.17		31.17		4.5		0.8		16.32		1276.9		850.82		15
384	119.12		32.52		1.6		1.6		15.72		1075.8		872.32		33
385	118.23		32.54		1.8		1.8		15.51		1032.8		880.98		57
386	118.41		32.48		1		0.9		15.73		1058		887.78		32
387	118.3		32.04		5.3		0.7		16.13		1065.4		891.37		7
388	118.34		32		1.7		0		16.29		1081.4		891.18		9
389	118.24		31.59		2.3		0.2		16.46		1151.9		878.73		6
390	118.75		31.54		3.9		2.2		16.4		1171.6		868.73		7
391	118.62		31.38		2.3		5.5		16.28		1199		858.86		4
392	118.61		31.24		1.5		1.7		16.46		1237.4		850.35		6
393	118.28		31.25		8.1		9.8		16.45		1272.7		846.84		2
394	119.06		31.19		7.7		4.9		16.35		1273.2		854.72		7
395	118.72		31.11		1.3		1.1		16.4		1286.6		845.95		39
396	118.4		31.13		3.1		3.1		16.42		1292.5		841.85		9
397	118.34		31.06		1.5		0.9		16.4		1328.7		835.69		3
398	118.7		31.32		2.5		0		16.46		1219.2		854.96		4
399	118.16		31.59		4.2		1.5		16.36		1146.9		879.75		5
400	118.65		31.24		1.9		1.4		16.45		1238.8		850.35		11
401	118.6		31.2		2.7		1.5		16.45		1259.8		849.56		7
402	117.68		30.97		1.5		1		16.43		1403.6		827.6		8
403	117.88		30.95		1.1		0.9		16.36		1423.5		819.89		8
404	117.65		30.89		3.2		3.4		16.18		1435.6		816.99		2
405	117.65		31.01		9		8.3		16.43		1403.6		834.21		5
406	116.92		33.17		1.1		1.6		15.57		917.64		925.42		15
407	116.8		33		1.7		1.3		15.63		924.73		917.52		16
408	117.4		32.92		1.7		1.9		15.68		941.46		906.8		16
409	117.4		32.9		2.3		4.4		15.68		941.46		906.8		16
410	117.65		32.79		1.7		2.7		15.67		957.37		902.73		40
411	116.91		32.63		2.1		2.3		15.81		944.19		891.51		18
412	117.13		32.57		1.2		1.5		15.81		945.84		890.13		23
413	117.39		33.19		9		8.8		15.46		927.48		918.07		11
414	117.79		30.95		2.1		1.3		16.39		1422.8		824.94		7
415	117.75		30.88		1.1		0		16.44		1476.5		819.96		7
416	116.97		30.86		1.1		1.3		16.85		1363.4		844.84		11
417	117.01		30.77		1.1		1.2		16.89		1395.1		845.96		9
418	117.71		30.74		3.7		3.9		16.48		1504.7		812.05		5
419	117.76		30.75		9.5		8.1		16.48		1504.7		812.05		4
420	117.05		30.74		3.6		4		16.86		1430.9		845.96		8
421	116.97		30.74		1.9		2.3		16.92		1410.6		847.15		11
422	117.26		30.71		2.4		2.1		16.31		1459.8		834.75		12
423	116.92		30.73		1		1.3		16.92		1410.6		846.28		11
424	117.5		30.64		2.2		0.4		16.65		1519.3		824.09		7
425	117.49		30.62		1.1		0.2		16.65		1519.3		824.09		8
426	117.3		30.61		1.7		1.4		16.75		1511.1		835.43		8
427	117.06		30.53		1		1.4		16.78		1500.1		845.07		12
428	117.24		30.47		5		2.4		16.87		1539.7		844.58		8
429	116.99		30.18		1		1.2		17		1570.9		874.25		10
430	116.93		30.13		7.6		7		17.03		1586.2		878.4		10
431	116.49		30.07		1.2		0		17.11		1483.4		882.51		12
432	117.34		30.86		2.8		1.2		16.12		1419.7		832.13		10
433	117.16		30.71		2.3		2.8		16.86		1430.9		843.32		10
434	117.81		30.7		9.6		5.2		16.38		1511.9		803.92		8
435	117.38		30.57		6.5		6.3		16.67		1545.8		830.31		8
436	117.33		30.46		1.3		0.1		16.69		1579		838.82		15
437	116.9		30.75		2.5		7.7		16.88		1383.2		846.28		15
438	115.65		32.93		1.5		1.5		15.51		918.79		893.74		26
439	116.52		32.82		8.3		8.3		15.7		940.67		900.08		19
440	116.69		32.76		7.4		3.7		15.73		938.71		894.85		22
441	116.51		32.62		1.2		0.3		15.75		952.65		880.12		21
442	116.31		32.54		1.4		0.4		15.78		973.09		871.09		19
443	116.49		32.44		8.9		9.4		15.84		976.08		863.54		19
444	115.74		32.57		1.2		1.1		15.68		977.15		869.94		24
445	115.78		32.57		3.8		3.3		15.69		978.89		869.94		27
446	116.03		32.5		1.3		0.8		15.76		991.63		864.93		22
447	116.01		32.48		1.1		0.6		15.79		1004.9		864.93		24
448	116.29		32.38		2.8		2.8		15.86		994.29		855.41		28
449	116.57		32.36		7.7		5.5		15.89		981.82		866.43		20
450	116.49		32.32		3		0		15.92		998.07		860.03		20
451	116.14		32.35		5.1		4.9		15.82		1000.9		854.97		21
452	116.02		32.42		3.4		0.4		15.79		1004.9		858.89		23
453	116.03		32.44		1.1		0		15.79		1004.9		858.89		32
454	116.04		32.48		1.5		1.2		15.78		1003.3		864.93		22
455	116.34		29.8		9.4		9.6		17.17		1510.4		883.4		12
456	115.99		29.35		4.1		3.7		16.79		1545.5		865.9		16
457	116.58		29.27		1.7		1.8		17.56		1648.5		886.95		10
458	116.74		29.25		1.7		1.9		17.7		1695.3		881.09		15
459	116.81		29.12		6.4		2.6		17.82		1745.5		875.27		17
460	116.53		29.01		9.2		1.2		17.89		1700.9		894.02		12
461	116.51		29.01		2.2		2.1		17.89		1700.9		894.02		11
462	116.74		28.92		1		0.5		18.05		1758.4		885.33		15
463	116.76		28.86		2.7		0		18.05		1758.4		886.08		13
464	116.84		28.79		6.3		3.1		18.15		1817.4		884.77		15
465	116.76		28.78		4.8		0		18.11		1770.8		885.45		16
466	116.78		28.73		1.9		1.9		18.19		1805.7		885.45		18
467	115.89		28.77		2.3		0.3		17.74		1636.4		890.09		24
468	115.85		28.71		3.8		0.6		17.72		1649.4		871.84		24
469	115.81		28.65		3.1		1.7		17.67		1658.1		880.65		16
470	116.44		28.61		4.2		3.6		18.19		1746.8		892.56		13
471	116.6		28.59		1.7		2		18.21		1786.1		889.95		17
472	116.45		28.59		1.5		0.3		18.19		1746.8		892.56		12
473	116.19		28.61		5.1		7.4		18.2		1711.8		897.35		16
474	116.36		28.57		1.4		1.8		18.21		1742		893.38		17
475	116.38		28.48		3.2		0.9		18.2		1759.6		892.87		11
476	115.78		28.5		1		0.4		18.17		1681.5		886.96		18
477	116.29		28.48		1.2		0		18.2		1726		893.12		11
478	115.8		28.36		9.3		1.6		18.29		1701.5		886.2		17
479	116.76		28.74		1.4		1.3		18.18		1783		885.45		17
480	116.76		28.7		2		0.9		18.18		1783		886.44		16
481	116.61		28.56		7.6		2.5		18.21		1786.1		888.87		17
482	115.82		28.28		6		5.1		18.3		1716.4		889.31		18
483	116.02		29.73		1.7		1.2		17.13		1497.2		870.36		17
484	115.99		29.72		1.6		1.4		17.13		1497.2		865.67		18
485	115.78		29.71		1.9		1.5		17.18		1500.3		856.47		13
486	115.74		29.71		1.9		0.7		17.18		1500.3		856.47		16
487	115.79		29.67		4.2		6.7		17.17		1509.5		856.47		18
488	115.71		29.7		1.7		1.5		17.18		1500.3		852.78		16
489	115.93		29.29		2		3.1		17.24		1552		881.89		16
490	115.93		28.7		4.1		3		18.11		1655.3		886.88		17
491	115.98		28.69		6.2		4.8		18.09		1663.3		897.48		14
492	116.05		28.55		3.7		4.5		18.2		1699.5		896.12		15
493	120.73		31.08		1.3		1.7		16.73		1207.8		870.58		1
494	120.8		31.01		7.7		5.5		16.73		1208.4		866.91		0
495	120.78		31.06		2.5		2.4		16.71		1196.7		869.05		2
496	120.82		31.05		6.3		5.8		16.71		1196.7		865.25		1
497	120.87		31.01		3.2		2.7		16.71		1209.8		865.25		1
498	119.86		32.66		1.4		0.2		15.55		1062.5		860.36		2
499	119.83		32.57		1.6		1.1		15.64		1065.8		864.01		0
500	119.52		31.81		3.4		5.5		16.3		1153.4		876.75		4
501	119.92		31.74		5.4		0.1		16.33		1155.5		881.19		3
502	120.69		31.65		7.5		7.9		16.37		1144.1		884.88		-1
503	119.76		31.64		2.7		1.5		16.33		1168.2		875.32		1
504	120.56		31.52		7.1		5		16.48		1157.3		882.53		0
505	120.86		31.46		3.6		1.2		16.54		1159.8		883.38		3
506	120.7		31.47		4		4.6		16.55		1160		883.88		0
507	120.57		31.48		9.5		8.8		16.52		1163.3		882.53		0
508	120.86		31.41		7.2		6.5		16.59		1165.2		879.77		0
509	120.72		31.37		1		0.6		16.58		1164.9		880.27		1
510	120.78		31.35		3		0.4		16.58		1164.9		878.84		1
511	120.69		31.31		7.4		6.9		16.62		1171.3		877.91		0
512	120.37		31.3		1.4		1		16.59		1185.7		875.26		1
513	120.94		31.25		2.4		2.2		16.61		1172		870.34		0
514	120.91		31.22		1.8		2		16.61		1172		870.34		2
515	120.89		31.21		1.7		1.6		16.65		1179.2		870.34		0
516	120.93		31.2		5.8		6.7		16.65		1179.2		870.34		1
517	120.75		31.13		5		5.7		16.7		1196.1		871.74		1
518	120.81		31.1		1.7		1.3		16.71		1196.7		867.57		0
519	120.74		31.1		2.7		3.6		16.7		1196.1		869.05		0
520	120.71		31.09		1.5		1.6		16.7		1196.1		870.58		6
521	120.76		31.06		1.1		0.8		16.73		1207.8		869.05		2
522	120.75		31.04		1.9		2.5		16.73		1207.8		866.91		7
523	120.69		31.04		2		4.8		16.73		1208.3		866.91		1
524	120.66		31.03		2.5		3.4		16.73		1208.3		868.24		0
525	120.66		31.01		1.5		1.4		16.74		1221.6		868.24		2
526	120.6		31.01		2		3.4		16.74		1221.6		869.09		1
527	120.6		30.99		2.2		2.6		16.74		1221.6		869.09		2
528	120.64		30.97		2.4		2		16.74		1221.6		865.65		2
529	120.62		30.96		1.9		2.3		16.74		1221.6		865.65		2
530	120.51		30.96		7.8		9.3		16.74		1223.8		866.11		2
531	120.6		30.95		2		2.3		16.74		1221.6		866.38		2
532	120.47		30.93		1.1		2.1		16.74		1243.2		866.11		3
533	120.63		30.92		1.2		1.2		16.75		1236.3		863.42		2
534	120.6		30.92		1.5		1.7		16.75		1236.3		863.61		7
535	120.41		30.93		4.9		5.9		16.74		1249.4		866.11		2
536	119.84		32.61		2		0.5		15.64		1065.8		862.06		1
537	119.88		32.57		7.9		0.9		15.62		1066.7		860.5		1
538	119.97		32.59		6.9		3.1		15.61		1067.7		856.7		0
539	120.03		32.58		4		2.5		15.61		1067.7		857.25		0
540	120.08		32.62		9.8		2		15.51		1065.4		854.99		-1
541	119.99		32.64		4.8		0.1		15.53		1063.9		856.7		0
542	119.95		32.63		9.5		0.5		15.53		1063.9		856.7		3
543	119.6		31.71		8.1		1.4		16.32		1166.8		874.74		0
544	120.68		30.99		2.1		1.7		16.74		1221.6		866.91		1
545	120.89		31.04		3.6		3.4		16.69		1198.1		862.89		4
546	120.86		31.18		3.3		3.5		16.65		1179.2		870.05		4
547	120.89		31.15		8.5		8.5		16.65		1179.2		868.07		6
548	120.9		31.17		1.8		1.8		16.65		1179.2		868.07		1
549	120.77		31.16		2.9		3.5		16.68		1186.1		871.74		2
550	120.73		31.17		5.8		5.6		16.68		1186.1		872.91		6
551	120.82		31.13		8.2		7.6		16.71		1196.7		870.05		1
552	120.77		31.19		4.2		4.4		16.68		1186.1		874.19		0
553	120.73		31.23		2.2		1.8		16.65		1177.7		875.03		0
554	120.46		30.85		1.3		1.6		16.75		1259.4		861.07		3
555	119.68		33.32		1.4		1.3		15.02		1006.2		857.49		-2
556	119.63		33.29		1.2		1.1		15.06		1003.3		860.05		0
557	119.67		33.29		1.9		2.4		15.02		1006.2		860.05		-1
558	119.61		33.19		3.2		3.4		15.17		1016.1		860.01		0
559	119.6		33.15		1.2		2.1		15.17		1016.1		862.65		0
560	118.55		33.1		4.5		5		15.31		993.29		888.46		24
561	118.54		33.05		1.3		1.3		15.36		1001.1		888.81		10
562	118.63		32.83		1.4		0.7		15.45		1031.1		885.38		55
563	119.79		33.03		2.7		3.5		15.26		1033.4		856.89		-1
564	119.73		33.13		3.1		2.9		15.2		1027.7		858.13		-1
565	119.7		33.13		2.6		4.3		15.21		1024.8		858.13		-2
566	118.99		32.2		1.9		4.1		16.09		1099.1		880.8		0
567	118.79		32.08		3.6		3.3		16.19		1104.6		884.82		8
568	119.4		31.85		3.6		1.2		16.2		1139.3		875.56		2
569	119.11		31.47		1.6		1.5		15.92		1207.3		862.77		26
570	119.03		31.4		1.4		1.4		16.42		1213.6		863.76		16
571	118.49		32.16		1.1		1.2		16.09		1073.9		890.59		7
572	119.66		31.5		4.6		4.9		16.37		1194.5		867.82		3
573	118.27		33.08		3.4		3.8		15.34		983.11		896.8		11
574	118.44		33.03		1.5		1.5		15.3		989.36		890.57		11
575	118.34		33.02		1.6		1.4		15.3		989.36		893		12
576	118.72		34.52		2.4		3.7		14.26		885.56		885.48		27
577	117.15		34.24		5.3		6		14.92		808.37		927.05		33
578	118.02		34.01		1.5		0		14.74		886.42		884.55		23
579	120.7		30.97		2.4		3.3		16.74		1221.6		864.5		2
580	120.8		30.94		2.1		2.7		16.73		1221.5		864.5		5
581	120.78		30.92		1.6		1.6		16.73		1221.5		861.28		3
582	120.76		30.92		1.1		1.2		16.74		1220.9		861.28		0
583	120.75		30.89		2.4		2.4		16.74		1220.9		861.28		2
584	120.68		30.86		2.1		2.4		16.75		1235.5		862.53		6
585	120.94		31.02		2.9		1.3		16.71		1199.9		861.07		5
586	120.72		30.94		1.1		1.5		16.74		1220.9		864.5		3
587	119.93		31.07		1.6		1		16.58		1278.7		844.49		2
588	120.77		30.98		2.1		1.8		16.73		1207.8		864.5		2
589	120.97		31.02		3		1		16.71		1199.9		861.07		2
590	120.81		30.8		1.3		1.3		16.77		1251.5		860.25		2
591	120.14		30.68		1.3		1.8		16.8		1335.2		852.52		3
592	120.09		30.65		1.9		1.6		16.65		1345.3		846.14		1
593	120.18		30.6		1.8		1.9		16.87		1343.2		851.6		1
594	120.23		30.56		1.1		1.2		16.87		1343.2		854.13		11
595	120.11		30.47		1.4		1.7		16.94		1385.2		847.85		3
596	120.14		30.25		5.5		5.7		17.08		1413.3		855.93		10
597	120.56		30.09		2.2		2.9		17.24		1405.9		882.36		5
598	120.5		30.07		1.4		1.5		17.34		1415.7		882.36		6
599	120.73		30.04		1.3		0.9		16.7		1324.8		890.71		-1
600	120.16		30.77		1.5		1.2		16.72		1300		853.98		0
601	120.23		30.59		1		1.4		16.87		1343.2		854		5
602	121.38		30.11		4.9		3.5		16.91		1421.5		876.5		4
603	121.33		30.14		1.2		1.8		16.91		1421.5		879.42		11
604	121.46		30.08		1.1		1.2		16.33		1429.7		880.08		6
605	121.43		30.03		1.2		1.3		16.33		1429.7		863.41		14
606	121.06		29.94		8.9		9.7		17.04		1444.4		888.83		16
607	121.01		30.06		3.6		2.8		17.21		1422.5		888.79		7
608	120.85		30.38		1.2		1.1		16.98		1358.6		870.23		6
609	120.81		30.84		1		1		16.75		1236		860.25		3
610	120.92		30.98		1.5		2		16.73		1211.8		861.28		1
611	120.75		30.84		2.4		0.6		16.75		1235.5		860.25		3
612	120.73		30.92		4.3		4.1		16.74		1220.9		862.53		3
613	121.25		31.74		1.9		1.6		15.9		1107.3		877.07		1
614	120.93		31.05		2.7		3.1		16.71		1199.9		862.89		1
615	120.93		31.03		1.2		1		16.71		1199.9		862.89		0
616	118.02		37.36		1.3		1.3		13.36		570.78		1077		14
617	114.9		33.74		3.1		2.2		14.96		767.97		858.57		47
618	112.47		23.08		7.8		6.4		21.89		1650.8		933.76		4
619	120.92		23.86		7.9		7.8		17.33		985.19		1493.1		747
620	121.14		24		2.9		2.8		14.48		990.88		1398.2		999
621	120.74		21.98		1		1		20.25		1039.2		1778.2		12
Mong-Xin Plateau lake region
1	119.23		49.3		18.9		18.2		-0.58		332.5		827.11		587
2	117.45		48.32		21.8		29		1.25		268.92		1008.33		554
3	119.06		48.21		17		23.2		-0.19		351.17		842.56		700
4	118.15		45.59		13.5		15.7		1.43		318.86		989.94		826
5	117.74		45.57		15.8		22.6		1.7		300.73		1000.8		821
6	117.83		45.54		10		10.2		1.6		304.9		1002.08		822
7	117.77		45.48		3.9		6.1		1.78		303.25		1010.57		821
8	117.93		45.42		5.4		5.9		1.83		310.53		1011.46		828
9	116.92		43.27		21		22.9		2.82		364.74		1084.23		1242
10	116.21		43.27		9.5		8.1		2.25		328.34		1122.3		1278
11	109.34		39.87		10.8		0		6.93		318.6		1364.65		1381
12	123.22		43.3		11.5		6.6		7.13		451.66		1108.64		142
13	123.13		43.2		10.1		10.4		7.22		459.03		1119.24		145
14	109.27		39.31		19.5		1.1		7.72		337.38		1391.35		1274
15	122.93		46.28		11.1		18.2		5.41		418.44		1076.11		144
16	123.09		46.29		40.1		46.4		5.49		415.72		1073.56		133
17	120.56		42.87		32.8		0		7.46		356.95		1208.88		362
18	110.98		40.6		20.3		14.7		7.87		373.63		1175.65		988
19	101.25		42.3		13.1		37.3		9.38		43.72		2217.76		902
20	117.4		48.95		2092.5		2068.1		1.18		268.45		1006.13		540
21	117.94		49.07		62.2		0		0.48		285.8		949.93		541
22	116.63		43.29		215.4		192.9		2.69		348.35		1101.5		1223
23	113.28		40.84		69		21.7		5.68		377.57		1144.12		1261
24	112.68		40.57		135.8		59.5		5.96		396		1127.78		1218
25	114.92		43.42		100.7		0		3.49		262.23		1297.21		1008
26	108.84		40.93		152		145.8		8.04		229.56		1361.58		1021
27	109.89		39.09		53.8		30.6		8.21		380.98		1318.51		1223
28	117.51		45.48		138		0		1.95		293.61		1016.19		820
29	87.06		48.81		45.6		46		-0.74		278.16		858.72		1363
30	87.29		47.26		854.7		864.4		5.55		156.96		1113.25		478
31	87.43		46.92		168.9		171.3		5.49		141.61		1140.24		479
32	87.53		46.88		4		12.7		5.35		141.91		1139.52		481
33	88.21		47.64		14.3		15.3		4.69		208.08		1057.14		658
34	89.74		47.19		14.6		20.5		2.33		222.43		1037.94		1151
35	87.04		41.97		922.4		937.2		9.97		70.33		1402.21		1050
36	77.35		40.1		38.6		71.3		10.25		123.56		1298.2		1551
37	89.28		42.67		12.6		0		15.53		17.62		1746.38		-156
38	87.57		39.4		10.3		0		12.01		38.98		1666.49		840
39	87.74		39.46		0		10.7		12.02		38.88		1677.77		835
40	87.93		39.52		0		11.8		12.04		38.42		1688.49		814
41	88		39.61		0		40.5		11.91		37.78		1687.89		810
42	89.03		41.04		3.4		0		11.13		18.74		1778.51		1041
43	81.17		44.6		458.7		463.4		2.75		244.02		827.08		2072
44	85.79		45.92		26.1		57.6		8.42		131.31		1390.4		271
45	85.96		45.81		168.1		131.1		8.25		126.66		1367.6		244
46	88.1		43.4		13.6		14.8		7.04		190.88		1142.27		1069
47	87.9		43.51		30		10.9		6.69		250.16		1057.31		1090
48	94.22		43.39		27.5		29.8		4.03		105		1408.65		1893
49	92.8		43.67		102.1		94		4.88		170.91		1462.66		1580
50	82.98		44.85		517.5		420.4		9.27		153.56		1334.15		194
51	74.96		38.73		13.8		54.5		2.39		121.32		1224.86		3349
52	88.2		39.48		13.8		20.2		12.19		38.28		1717.27		810
53	106.35		38.81		9.6		12.8		9.95		189.51		1223.56		1099
54	110.96		34.97		78.2		82.7		14.07		515.7		1100.19		320
55	109.33		38.6		11.6		9.8		8.28		363.98		1327.44		1222
56	114.38		41.35		27.3		0		4.31		378.26		1118.96		1311
57	117.09		48.55		3.6		0.2		1.53		258.55		1045.02		540
58	119.11		48.21		1.3		0.9		-0.18		352.35		837.37		701
59	118.39		49.66		2.3		2.4		-0.09		304.47		591.71		529
60	118.21		49.62		1.3		1.5		0.04		299.32		895.85		530
61	118.11		49.52		2.3		1.8		0.16		295.25		908.35		535
62	118.09		49.46		2.1		1.8		0.2		294.78		915.01		539
63	118.88		49.27		4.2		2.4		-0.27		316.75		857.61		576
64	118.43		49.19		1.2		1.1		0.02		301.71		901.41		603
65	118.49		49.17		1.1		1.1		0.01		304.25		896.16		609
66	118.22		49.18		1		0.4		0.22		294.77		917.13		597
67	118.51		49.13		2.9		2.7		0		305.62		894.12		606
68	117.41		49.19		1.3		1		0.77		273.74		981.84		540
69	118.47		49.06		1.7		2		0.01		303.1		898.35		600
70	117.72		49		1.7		0		0.96		277.84		976.39		540
71	118.08		48.93		1.1		0.4		0.7		290.74		946.71		540
72	119.08		48.85		1		1.2		-0.49		332.48		850.47		643
73	117.8		48.92		2.3		0		0.82		280.41		972.6		542
74	119.39		48.83		2.6		2.9		-0.34		348.34		828.58		637
75	118.09		48.9		1.7		1.2		0.71		290.86		946.71		540
76	117		48.95		1.4		1.1		1.16		260.47		1028.53		532
77	118.15		48.85		1.5		1.2		0.72		291.1		944.3		541
78	118.16		48.82		1.1		0.3		0.73		291.57		945.31		544
79	119.1		48.77		1.9		1.9		-0.22		335.76		852.95		643
80	119.02		48.71		1.2		1.2		-0.09		329.9		862.19		646
81	118.17		48.75		1		0		0.77		291.98		948.4		544
82	117.9		48.76		1.2		0		0.92		283.17		970.48		546
83	116.93		48.8		1.9		0		1.51		255.75		1049.2		538
84	116.89		48.79		6.7		1.3		1.54		255.6		1050.88		538
85	118.12		48.71		1.2		0		0.84		290.06		950.42		546
86	119.07		48.48		1.2		1.2		-0.08		339.35		852.92		670
87	118.79		48.47		1.2		1.3		-0.06		325.68		876.64		663
88	119.13		48.43		1.9		2.2		-0.13		346.03		848.79		677
89	118.46		48.44		1.3		1.5		0.09		309.32		909.2		669
90	118.73		48.39		7.3		7.2		-0.05		322.79		878.91		658
91	118.83		48.37		1.9		2		0		331.5		872.88		670
92	118.46		48.39		2		2.1		0.2		309.99		909.65		674
93	118.66		48.35		1.7		2		0.02		322.33		885		669
94	118.53		48.32		1.7		1.7		0.07		317.18		897.95		657
95	118.57		48.3		1.5		1.6		0.08		318.52		890.02		658
96	118.69		48.2		3.4		4.4		-0.02		328.28		881.21		701
97	118.61		48.19		1.2		1.2		0.1		321.04		890.6		695
98	118.45		48.18		3.6		3.7		0.28		312.95		904.95		664
99	118.1		49.47		0.9		1		0.19		295.17		912.78		537
100	119.73		48.65		1		1.6		-0.71		371.56		794.5		661
101	119.53		49.48		1		1.1		-0.87		343.87		793.06		599
102	119.27		49.36		2.9		1.6		-0.55		334.09		823.46		590
103	119.27		49.31		4.3		3.9		-0.51		334.27		826.11		588
104	119.88		49.23		1		0		-0.83		366.7		781.13		610
105	119.25		49.27		1		0		-0.57		334.32		826.82		587
106	119.34		47.74		1.4		1.5		-0.74		390.81		792.03		838
107	119.33		47.7		2.5		2.7		-0.79		391.03		790.82		843
108	120.49		47.41		1.2		1.3		-2.02		463.11		733.77		1178
109	120.68		47.39		3.1		3.2		-1.78		469.33		743.3		1292
110	120.34		47.3		1.4		1.6		-1.94		461.13		741.03		1043
111	118.71		45.61		1.6		1.5		1.34		344.23		971.33		845
112	118.27		45.73		7.6		7.4		0.96		322.49		970.76		830
113	118.92		46.61		1.1		2.1		-0.44		365.61		843.49		902
114	118.55		46.63		6.5		6.1		-0.03		345.79		876.09		819
115	118.44		46.6		6.8		7.2		0.02		335.26		892.19		812
116	118.47		46.54		4.1		3.9		0.1		337.15		890.96		830
117	118.08		46.5		1.9		1.4		0.07		312.88		919.09		815
118	118.04		46.49		4.4		4.3		0.12		312.24		920.58		815
119	117.96		46.47		2.3		1.2		0.23		308		929.21		803
120	117.79		46.45		2.9		5.4		0.2		299.17		717.22		801
121	117.87		46.43		1.8		1.1		0.3		300.49		940.46		800
122	117.92		46.38		1.7		0.2		0.58		304.15		938.96		804
123	118.55		46.32		2.1		1		0.22		340.43		901.02		848
124	119.26		46.25		2.8		3.8		-0.16		379.07		867.19		952
125	118.43		46.27		7.6		4.4		0.17		332.83		906.12		864
126	119.21		45.94		2.3		2		0.7		370.32		918.61		899
127	118.5		45.88		1.1		0		0.42		333.81		942.09		889
128	119.04		45.82		1.3		0.6		0.83		360.35		935.82		866
129	118.19		45.71		8.2		4.2		0.96		317.87		973.27		830
130	118.97		45.63		1.1		0.1		1.35		355.61		966.58		860
131	118.99		45.61		1.3		0		1.39		355.46		968.62		862
132	118.98		45.59		1.5		1.4		1.42		355.32		970.61		861
133	118.69		45.59		3.2		2.6		1.38		342.78		973.8		844
134	118.05		45.62		2.5		0.3		1.27		313.36		987.39		826
135	118.04		45.59		1.3		1.4		1.39		313.52		990.92		825
136	117.63		45.6		1.4		0.3		1.62		295.98		998.19		825
137	118.78		45.52		1.7		1.3		1.55		346.26		979.99		852
138	118.16		45.51		1.1		0.3		1.57		320.16		997.65		835
139	117.67		45.53		1.1		0		1.83		296.97		1007.09		820
140	119.36		45.4		1.5		4		1.7		371.63		978.27		926
141	117.74		45.49		1.2		0		1.82		301.43		1010.03		820
142	117.85		45.53		8.6		2.9		1.6		304.91		1002.71		826
143	117.61		45.45		1.4		0		1.96		298.44		1018.11		820
144	117.84		45.39		1.3		0.8		1.87		309.03		1014.08		826
145	117.86		45.37		1.2		0.9		1.89		310.8		1015.04		826
146	117.96		45.35		2.2		0		1.91		313.37		1014.99		834
147	118.4		45.32		3.1		0.1		1.76		333.99		1001.7		885
148	118.11		46.46		5.4		3.2		0.31		315.13		923.1		814
149	118.06		46.47		4.5		0		0.23		312.05		922.6		815
150	118.25		46.54		1.1		0.5		0.09		322.67		904.22		823
151	118.26		46.52		1.7		1.6		0.17		323.37		905.78		819
152	118.13		46.48		2.4		1.8		0.25		317.11		919.56		815
153	118.29		46.53		1.3		0.2		0.14		326.25		905		823
154	117.83		45.48		3.5		0		1.73		305.51		1008.39		823
155	118.15		45.69		1.7		1.4		1.04		317.9		976.18		827
156	117.94		46.4		1		0.4		0.52		305.73		938.03		806
157	117.83		46.38		1.1		0		0.62		300.41		943.77		801
158	117.88		46.38		1.5		1.6		0.61		301.3		941.04		798
159	117.81		46.37		2		0.9		0.63		300.19		944.14		801
160	121.21		46.19		1.3		1.5		3.43		441.65		995.71		527
161	121.2		45.82		2.2		3.3		4.26		420.5		1055.15		451
162	120.61		44.57		1.5		1.4		6.15		363.89		1164.79		391
163	120.11		44.3		2.6		0.3		6.31		359.22		1160.86		394
164	120.49		43.99		4.3		1		6.87		338.58		1202.49		316
165	120.56		43.98		5.9		3.1		6.94		337.47		1211.89		299
166	120.55		43.92		5.3		4.1		7.12		334.21		1213.83		278
167	115.61		43.94		6.7		5.7		2.72		275.85		1196.72		1040
168	116.11		43.85		2.1		2.6		3.09		297.75		1174.22		1007
169	116.89		43.69		1.8		1.8		2.4		338.4		1094.1		1298
170	117.28		43.6		1.3		0.9		2.15		359.94		1070.19		1397
171	116.84		43.37		1		0		2.74		354.44		1095.14		1238
172	116.73		43.34		2		0.8		2.74		351.78		1097.74		1224
173	116.42		43.25		1.9		2		2.01		339.86		1094.71		1275
174	117.01		42.99		1.5		1.7		2.73		379.59		1055.16		1235
175	115.6		43.02		2.2		2.8		2.71		312.54		1172.74		1241
176	115.6		42.99		1.1		1.1		2.72		314.23		1168.26		1242
177	115.44		42.94		3.6		3.1		2.86		310.19		1179.8		1247
178	115.55		42.88		1.5		1.4		2.74		321.17		1165.11		1270
179	115.58		42.84		1.1		0.9		2.71		325.9		1155.58		1276
[truncated: 944 more rows]
